# Supplementary material for: Pleiotropic fitness effects of the lncRNA Uhg4 in Drosophila melanogaster
Source: BMC Genomics. 2022 Nov 30;23:781. doi: 10.1186/s12864-022-08972-0 (PMC9710044; doi:10.1186/s12864-022-08972-0)
Supplement: Supplementary file 3 — Additional file 3: Table S3. Analysis of differential expression. For each gene (A) and NTR (B), the FBgn number or NTR ID, raw p-values, BH-FDR adjusted p-values for the effects of Line (L), Sex (S), and Line×Sex (L×S) according to the ANOVA model Y = μ + L + S + L×S + ε. [file 12864_2022_8972_MOESM3_ESM.xlsx]

## Sheet: (A) Genes
Table S3. Analysis of Differential Expression. "rawp" are raw p values from the Analysis of Variance (ANOVA) for the model Y = μ + L + S + L×S + ε , where L is the effect of line, S is the effect of sex, and LxS is the effect of line by sex (linexsex). "FDR" are the FDR-corrected values. (A) Genes ; (B) NTRs.
Gene_name	Gene_symbol	Flybase_id	rawp_line	FDR_line	rawp_sex	FDR_sex	rawp_linexsex	FDR_linexsex
Signal recognition particle 7SL RNA CR32864	7SLRNA:CR32864	FBgn0000003	0.468967	0.51573	0.546108	0.731211	0.946361	0.999817
arc	a	FBgn0000008	0.00607335	0.0857493	0.00159112	0.00592313	0.127669	0.932439
abdominal A	abd-A	FBgn0000014	0.130684	0.194514	0.0510163	0.10994	0.23472	0.952967
Abdominal B	Abd-B	FBgn0000015	0.0165405	0.0857493	0.370919	0.550014	0.777431	0.999817
Abl tyrosine kinase	Abl	FBgn0000017	0.762546	0.780651	0.0096691	0.0270175	0.420803	0.999817
abnormal oocyte	abo	FBgn0000018	0.0598508	0.116927	0.62124	0.7961	0.953513	0.999817
achaete	ac	FBgn0000022	0.999433	0.999559	0.0110592	0.0302449	0.784399	0.999817
Acetylcholine esterase	Ace	FBgn0000024	0.0831364	0.142535	0.0617641	0.129253	0.963602	0.999817
abnormal chemosensory jump 6	acj6	FBgn0000028	0.00462844	0.0857493	0.000241693	0.00133276	0.966874	0.999817
Acid phosphatase 1	Acph-1	FBgn0000032	0.285641	0.347894	0.00129029	0.00499241	0.259563	0.971068
nicotinic Acetylcholine Receptor alpha1	nAChRalpha1	FBgn0000036	0.245467	0.309569	0.00274396	0.00927545	0.157755	0.93519
muscarinic Acetylcholine Receptor, A-type	mAChR-A	FBgn0000037	0.0341563	0.0923211	0.403043	0.584396	0.764619	0.999817
nicotinic Acetylcholine Receptor beta1	nAChRbeta1	FBgn0000038	0.336808	0.395132	0.0753254	0.152342	0.680637	0.999817
nicotinic Acetylcholine Receptor alpha2	nAChRalpha2	FBgn0000039	0.034085	0.0922052	0.721035	0.877782	0.908562	0.999817
Actin 5C	Act5C	FBgn0000042	0.0576947	0.114612	0.0229458	0.0560913	0.768397	0.999817
Actin 42A	Act42A	FBgn0000043	0.024628	0.0861832	0.0297699	0.0698957	0.636723	0.999817
Actin 57B	Act57B	FBgn0000044	0.0131228	0.0857493	0.221377	0.369007	0.916404	0.999817
Actin 79B	Act79B	FBgn0000045	0.0498636	0.106559	0.111936	0.210865	0.953954	0.999817
Actin 87E	Act87E	FBgn0000046	0.0632428	0.120384	0.459333	0.644681	0.995369	0.999817
Actin 88F	Act88F	FBgn0000047	0.0461555	0.103203	0.581487	0.763198	0.800381	0.999817
Phosphoribosylformylglycinamidine synthase	Pfas	FBgn0000052	0.0287679	0.0879319	0.000817459	0.00345031	0.227882	0.948202
GART trifunctional enzyme	Gart	FBgn0000053	0.341955	0.400236	0.000205647	0.00118183	0.162311	0.93519
Alcohol dehydrogenase	Adh	FBgn0000055	0.195033	0.260687	0.711333	0.871276	0.684498	0.999817
adipose	adp	FBgn0000057	0.0412231	0.0982518	4.37e-07	0.000125157	0.0132151	0.924994
aristaless	al	FBgn0000061	0.0177039	0.0857493	0.972178	0.993729	0.937323	0.999817
Monopolar spindle 1	Mps1	FBgn0000063	0.298661	0.360206	0.00954507	0.0267401	0.3983	0.999817
Aldolase 1	Ald1	FBgn0000064	0.00800006	0.0857493	0.438386	0.622229	0.981095	0.999817
Amalgam	Ama	FBgn0000071	0.100476	0.162017	0.698848	0.86151	0.707721	0.999817
alpha methyl dopa-resistant	amd	FBgn0000075	0.0316895	0.0899941	0.877286	0.964307	0.944843	0.999817
almondex	amx	FBgn0000077	0.0606914	0.117836	0.00343469	0.0111971	0.333115	0.999786
Amylase distal	Amy-d	FBgn0000078	0.113137	0.17589	0.0731814	0.148711	0.606938	0.999817
Amylase proximal	Amy-p	FBgn0000079	0.0193008	0.0857493	0.116837	0.218574	0.734835	0.999817
Annexin B9	AnxB9	FBgn0000083	0.0126905	0.0857493	0.166507	0.29281	0.835137	0.999817
Annexin B10	AnxB10	FBgn0000084	0.0050663	0.0857493	0.910716	0.976399	0.183989	0.938659
daywake	dyw	FBgn0000092	0.162793	0.227458	0.140346	0.254507	0.74957	0.999817
Andropin	Anp	FBgn0000094	0.220193	0.285194	0.000131025	0.00083794	0.220075	0.943996
anterior open	aop	FBgn0000097	0.326392	0.385408	0.223927	0.372301	0.771117	0.999817
Ribosomal protein LP0	RpLP0	FBgn0000100	0.0118961	0.0857493	0.000432047	0.00209837	0.291792	0.985971
beta amyloid protein precursor-like	Appl	FBgn0000108	0.142414	0.20679	0.136742	0.249226	0.769938	0.999817
Adenine phosphoribosyltransferase	Aprt	FBgn0000109	0.0597513	0.116836	0.0114724	0.0311385	0.453971	0.999817
bruno 1	bru1	FBgn0000114	0.0282262	0.0876665	0.978127	0.995567	0.545154	0.999817
ADP ribosylation factor-like 1	Arl1	FBgn0000115	0.445907	0.494033	0.134199	0.245363	0.0284227	0.924994
Arginine kinase 1	Argk1	FBgn0000116	0.0026997	0.0857493	0.0596075	0.125468	0.898276	0.999817
armadillo	arm	FBgn0000117	0.0271381	0.0872765	0.00801272	0.0229997	0.678774	0.999817
arrow	arr	FBgn0000119	0.0671843	0.124821	0.441027	0.625103	0.213255	0.943996
Arrestin 1	Arr1	FBgn0000120	0.0199924	0.0857493	0.281115	0.445889	0.972283	0.999817
Arrestin 2	Arr2	FBgn0000121	0.0136828	0.0857493	0.378948	0.558907	0.989319	0.999817
asense	ase	FBgn0000137	0.0216353	0.0857493	0.730819	0.884314	0.851627	0.999817
absent, small, or homeotic discs 2	ash2	FBgn0000139	0.0390272	0.0962734	0.300087	0.46805	0.837497	0.999817
abnormal spindle	asp	FBgn0000140	0.592556	0.627918	0.00152516	0.00572756	0.380143	0.999817
aubergine	aub	FBgn0000146	0.0569457	0.113809	7.33e-06	0.000161014	0.0180779	0.924994
aurora A	aurA	FBgn0000147	0.193304	0.258867	0.989129	0.998887	0.616385	0.999817
abnormal wing discs	awd	FBgn0000150	0.00985317	0.0857493	0.000325245	0.00167393	0.215161	0.943996
Abnormal X segregation	Axs	FBgn0000152	0.0398939	0.0970382	0.519185	0.705416	0.791809	0.999817
black	b	FBgn0000153	0.30156	0.362677	0.301477	0.46964	0.823951	0.999817
Distal-less	Dll	FBgn0000157	0.00419639	0.0857493	0.518143	0.704473	0.320723	0.998124
bag of marbles	bam	FBgn0000158	0.00944279	0.0857493	0.00267165	0.00908406	0.333643	0.999786
bazooka	baz	FBgn0000163	0.286918	0.348977	0.107371	0.203901	0.761178	0.999817
bicoid	bcd	FBgn0000166	0.206363	0.271624	1.66e-05	0.000226578	0.0476841	0.924994
bendless	ben	FBgn0000173	0.07411	0.132414	0.0144044	0.0377199	0.715824	0.999817
bifid	bi	FBgn0000179	0.0112422	0.0857493	0.257923	0.416911	0.457597	0.999817
big brain	bib	FBgn0000180	0.00630504	0.0857493	0.95594	0.988024	0.898283	0.999817
bicaudal	bic	FBgn0000181	0.0191566	0.0857493	0.00336644	0.0110123	0.543871	0.999817
Bicaudal C	BicC	FBgn0000182	0.300171	0.36157	0.000262186	0.00142151	0.408872	0.999817
Bicaudal D	BicD	FBgn0000183	0.0418188	0.0988722	0.00446968	0.0140786	0.433789	0.999817
bride of sevenless	boss	FBgn0000206	0.0198527	0.0857493	0.20227	0.343552	0.454785	0.999817
brahma	brm	FBgn0000212	0.305398	0.366342	0.00055879	0.00257288	0.290673	0.985971
Bearded	Brd	FBgn0000216	0.00378136	0.0857493	0.392945	0.573912	0.920359	0.999817
brainiac	brn	FBgn0000221	0.0320317	0.0902296	0.596171	0.77563	0.920088	0.999817
Early boundary activity 1	Elba1	FBgn0000227	0.00269181	0.0857493	0.542318	0.727814	0.447769	0.999817
Blastoderm-specific gene 25D	Bsg25D	FBgn0000228	0.145299	0.209777	0.000162113	0.000984874	0.114115	0.924994
basket	bsk	FBgn0000229	0.0415705	0.0986884	0.256698	0.415411	0.993199	0.999817
buttonhead	btd	FBgn0000233	0.104502	0.166439	0.572641	0.755383	0.805846	0.999817
burgundy	bur	FBgn0000239	0.0370638	0.0945755	0.00155936	0.0058343	0.299479	0.985971
brown	bw	FBgn0000241	0.0240329	0.0858469	0.936179	0.983713	0.934787	0.999817
blistery	by	FBgn0000244	0.0298177	0.0888036	0.888236	0.968896	0.898198	0.999817
crossover suppressor on 3 of Gowen	c(3)G	FBgn0000246	0.0957429	0.15644	0.000126156	0.000814837	0.0342157	0.924994
claret	ca	FBgn0000247	0.0857145	0.14525	0.0510354	0.109952	0.565773	0.999817
cactus	cact	FBgn0000250	0.0749596	0.133236	0.0360529	0.0818269	0.748771	0.999817
caudal	cad	FBgn0000251	0.279399	0.3416	0.000262585	0.0014228	0.235935	0.953941
Calmodulin	Cam	FBgn0000253	0.102991	0.164761	0.885514	0.967774	0.932268	0.999817
cappuccino	capu	FBgn0000256	0.430659	0.480778	2.17e-05	0.000257405	0.279753	0.981679
carnation	car	FBgn0000257	0.0172129	0.0857493	0.188771	0.32512	0.744282	0.999817
Casein kinase II beta subunit	CkIIbeta	FBgn0000259	0.0337434	0.0918636	0.0101441	0.0281314	0.402902	0.999817
Catalase	Cat	FBgn0000261	0.00690709	0.0857493	0.24457	0.399493	0.975359	0.999817
Protein kinase, cAMP-dependent, catalytic subunit 1	Pka-C1	FBgn0000273	0.0567645	0.113641	0.960916	0.989973	0.948734	0.999817
Protein kinase, cAMP-dependent, catalytic subunit 2	Pka-C2	FBgn0000274	0.35048	0.40808	1.81e-06	0.000125157	0.0448337	0.924994
Cecropin A1	CecA1	FBgn0000276	0.0039562	0.0857493	0.000111713	0.000742555	0.106865	0.924994
Cecropin A2	CecA2	FBgn0000277	0.000121962	0.0649605	0.0154892	0.0401713	0.0415332	0.924994
Cecropin B	CecB	FBgn0000278	0.145316	0.209783	0.0179582	0.0455402	0.195054	0.939113
Cecropin C	CecC	FBgn0000279	0.372136	0.427877	0.193577	0.331461	0.527865	0.999817
Cecropin pseudogene 1	Cec-Psi1	FBgn0000280	0.0733945	0.131643	0.878071	0.964516	0.348406	0.999817
Cecropin 2	Cec2	FBgn0000281	0.746812	0.766902	0.815969	0.935531	0.694902	0.999817
Centrosomal protein 190kD	Cp190	FBgn0000283	0.139343	0.203736	0.00178204	0.00649515	0.616217	0.999817
Chorion factor 2	Cf2	FBgn0000286	0.108673	0.171032	9.64e-05	0.000666201	0.529219	0.999817
spalt-related	salr	FBgn0000287	0.0103541	0.0857493	0.0358514	0.0814494	0.346531	0.999817
combgap	cg	FBgn0000289	0.0770122	0.135705	0.00688026	0.0201814	0.591417	0.999817
Collagen type IV alpha 1	Col4a1	FBgn0000299	0.0184931	0.0857493	0.012188	0.0327464	0.533924	0.999817
Choline acetyltransferase	ChAT	FBgn0000303	0.0110075	0.0857493	0.0231994	0.0565784	0.117574	0.924994
chiffon	chif	FBgn0000307	0.172997	0.238003	0.00160086	0.00594983	0.486956	0.999817
chickadee	chic	FBgn0000308	0.0418705	0.0989419	0.26365	0.4242	0.898576	0.999817
cinnamon	cin	FBgn0000316	0.0706471	0.128812	0.000467071	0.00222645	0.281676	0.983534
crinkled	ck	FBgn0000317	0.291092	0.353285	0.000933417	0.00384308	0.26621	0.973546
clot	cl	FBgn0000318	0.0373705	0.094898	0.56271	0.746352	0.71667	0.999817
Clathrin heavy chain	Chc	FBgn0000319	0.0133951	0.0857493	0.00677702	0.0199363	0.429894	0.999817
eyes absent	eya	FBgn0000320	0.00988778	0.0857493	0.114474	0.214972	0.263716	0.972779
cricklet	clt	FBgn0000326	0.0489181	0.105643	0.0598998	0.125969	0.808348	0.999817
carmine	cm	FBgn0000330	0.0595148	0.116641	0.16483	0.290459	0.692158	0.999817
cinnabar	cn	FBgn0000337	0.00894849	0.0857493	0.790775	0.922103	0.897714	0.999817
cornichon	cni	FBgn0000339	0.681117	0.707974	0.0699004	0.143247	0.856087	0.999817
comatose	comt	FBgn0000346	0.107072	0.169384	0.00109625	0.00437313	0.540274	0.999817
cortex	cort	FBgn0000351	0.0191387	0.0857493	0.0037507	0.0120869	0.0495993	0.924994
costa	cos	FBgn0000352	0.533371	0.573904	5.38e-05	0.000445462	0.323371	0.998124
Chorion protein 15	Cp15	FBgn0000355	0.480354	0.526503	0.0700152	0.143428	0.490837	0.999817
Chorion protein 16	Cp16	FBgn0000356	0.181539	0.247175	0.0181866	0.0460042	0.20465	0.939113
Chorion protein 18	Cp18	FBgn0000357	0.546698	0.586298	0.0599463	0.126018	0.637238	0.999817
Chorion protein 19	Cp19	FBgn0000358	0.00664451	0.0857493	0.00229402	0.00799799	0.00796027	0.924994
Chorion protein 36	Cp36	FBgn0000359	0.0903266	0.15062	0.00584666	0.0176445	0.0854542	0.924994
Chorion protein 38	Cp38	FBgn0000360	0.197017	0.262495	0.00782397	0.0225738	0.187937	0.939113
cryptocephal	crc	FBgn0000370	0.0295255	0.0885792	0.640253	0.812189	0.814417	0.999817
cramped	crm	FBgn0000376	0.140458	0.204708	8.97e-05	0.000637915	0.148968	0.93519
crooked neck	crn	FBgn0000377	0.254534	0.317962	0.000282054	0.00150515	0.147783	0.93519
corkscrew	csw	FBgn0000382	0.072608	0.130922	0.0350317	0.0798108	0.53473	0.999817
concertina	cta	FBgn0000384	0.0175907	0.0857493	0.00128011	0.00495657	0.384245	0.999817
crossveinless	cv	FBgn0000394	0.11275	0.17554	0.00803675	0.0230564	0.64153	0.999817
crossveinless 2	cv-2	FBgn0000395	0.0213152	0.0857493	0.550309	0.734954	0.668204	0.999817
Cyclin A	CycA	FBgn0000404	0.0796545	0.138727	0.00028008	0.0014975	0.269499	0.974461
Cyclin B	CycB	FBgn0000405	0.132521	0.196473	0.000196287	0.00114249	0.276082	0.976744
Cytochrome b5-related	Cyt-b5-r	FBgn0000406	0.00240497	0.0857493	0.990286	0.998887	0.996452	0.999817
Dichaete	D	FBgn0000411	0.0138361	0.0857493	0.55099	0.7355	0.857041	0.999817
D1 chromosomal protein	D1	FBgn0000412	0.0483428	0.105064	0.00602231	0.0180703	0.498736	0.999817
Disabled	Dab	FBgn0000414	0.722069	0.744952	0.00663741	0.0195789	0.155873	0.93519
Saposin-related	Sap-r	FBgn0000416	0.0135271	0.0857493	0.175991	0.306561	0.775184	0.999817
Dopa decarboxylase	Ddc	FBgn0000422	0.165085	0.229651	0.755872	0.901442	0.94028	0.999817
Small ribonucleoprotein particle protein SmF	SmF	FBgn0000426	0.0361914	0.093769	0.00179955	0.00654573	0.290583	0.985971
defective chorion	dec	FBgn0000427	0.715964	0.739218	0.00209998	0.00743825	0.519889	0.999817
Deformed	Dfd	FBgn0000439	0.0324406	0.0903589	0.907163	0.975598	0.683545	0.999817
Protein kinase, cGMP-dependent at 21D	Pkg21D	FBgn0000442	0.026245	0.0868443	0.859656	0.957423	0.921793	0.999817
Dihydroorotate dehydrogenase	Dhod	FBgn0000447	0.0287167	0.0878829	0.000161422	0.000982402	0.12742	0.932439
Hormone receptor 3	Hr3	FBgn0000448	0.891842	0.899163	0.0245398	0.0593259	0.823973	0.999817
disembodied	dib	FBgn0000449	0.0478793	0.104741	0.65683	0.827134	0.837833	0.999817
ectodermal	ect	FBgn0000451	0.0186132	0.0857493	0.975068	0.994892	0.943097	0.999817
Dipeptidase B	Dip-B	FBgn0000454	0.063164	0.120317	0.0239163	0.0579828	0.647717	0.999817
Dipeptidase C	Dip-C	FBgn0000455	0.439201	0.488142	0.234019	0.385521	0.954725	0.999817
disconnected	disco	FBgn0000459	0.0244185	0.0860916	0.835743	0.946032	0.86623	0.999817
Delta	Dl	FBgn0000463	0.835874	0.847426	4.13e-05	0.000375118	0.108175	0.924994
Leukocyte-antigen-related-like	Lar	FBgn0000464	0.212108	0.277426	0.388197	0.568617	0.134097	0.932772
Cytochrome P450 6a2	Cyp6a2	FBgn0000473	0.00471767	0.0857493	0.00367181	0.0118704	0.711339	0.999817
Deoxyribonuclease II	DNaseII	FBgn0000477	0.167742	0.23249	0.389004	0.569593	0.547782	0.999817
dunce	dnc	FBgn0000479	0.257656	0.321095	0.410074	0.59168	0.233589	0.950919
deep orange	dor	FBgn0000482	0.26123	0.324476	0.000284763	0.00151512	0.0105483	0.924994
Protein kinase, cAMP-dependent, catalytic subunit 3	Pka-C3	FBgn0000489	0.0532246	0.110005	0.0262792	0.0628375	0.871132	0.999817
decapentaplegic	dpp	FBgn0000490	0.0381591	0.095439	0.317003	0.488429	0.297373	0.985971
Drop	Dr	FBgn0000492	0.0243692	0.0860069	0.691347	0.855386	0.944082	0.999817
dishevelled	dsh	FBgn0000499	0.0191413	0.0857493	0.371467	0.550655	0.893689	0.999817
Drosulfakinin	Dsk	FBgn0000500	0.210155	0.275294	0.122739	0.227854	0.981311	0.999817
doublesex	dsx	FBgn0000504	0.00559195	0.0857493	7.54e-05	0.000565356	0.085336	0.924994
deformed wings	dwg	FBgn0000520	0.0248044	0.086193	0.201272	0.342108	0.940178	0.999817
deltex	dx	FBgn0000524	0.808365	0.822727	0.000303752	0.00159058	0.384894	0.999817
ebony	e	FBgn0000527	0.152917	0.217464	0.721973	0.878132	0.871548	0.999817
brain-specific homeobox	bsh	FBgn0000529	0.0138311	0.0857493	0.877393	0.964312	0.936594	0.999817
easter	ea	FBgn0000533	0.0674427	0.125137	0.119923	0.223419	0.862267	0.999817
ether a go-go	eag	FBgn0000535	0.00708236	0.0857493	0.841992	0.94816	0.408773	0.999817
easily shocked	eas	FBgn0000536	0.0118439	0.0857493	0.016711	0.0428195	0.685003	0.999817
Enhancer of bithorax	E(bx)	FBgn0000541	0.0778424	0.13663	0.0181106	0.0458549	0.747492	0.999817
echinus	ec	FBgn0000542	0.0209995	0.0857493	0.844402	0.948811	0.955345	0.999817
ecdysoneless	ecd	FBgn0000543	0.0323083	0.0903589	0.237249	0.389576	0.149594	0.93519
Ecdysone receptor	EcR	FBgn0000546	0.23717	0.301474	0.00156531	0.00584989	0.172163	0.93758
echinoid	ed	FBgn0000547	0.110475	0.173117	0.00473437	0.0147479	0.451428	0.999817
Ecdysone-dependent gene 78E	Edg78E	FBgn0000551	0.0286865	0.087847	0.800856	0.92759	0.953139	0.999817
Ecdysone-dependent gene 84A	Edg84A	FBgn0000552	0.00229155	0.0857493	0.413717	0.595717	0.944603	0.999817
eukaryotic translation elongation factor 1 alpha 2	eEF1alpha2	FBgn0000557	0.0474785	0.104271	0.243558	0.398241	0.99854	0.999817
eukaryotic translation elongation factor 2	eEF2	FBgn0000559	0.0129896	0.0857493	0.00268432	0.00911563	0.46896	0.999817
eagle	eg	FBgn0000560	0.0222829	0.0857493	0.583677	0.765132	0.951662	0.999817
egalitarian	egl	FBgn0000562	0.154581	0.219273	0.00107657	0.00431266	0.299663	0.985971
Eclosion hormone	Eh	FBgn0000564	0.0350709	0.0929947	0.346774	0.522919	0.33469	0.999786
Methionine sulfoxide reductase A	MsrA	FBgn0000565	0.0337292	0.091841	0.313142	0.483768	0.896948	0.999817
Ecdysone-induced protein 55E	Eip55E	FBgn0000566	0.0377143	0.095045	0.0012958	0.00501014	0.36755	0.999817
Ecdysone-induced protein 74EF	Eip74EF	FBgn0000567	0.0360609	0.093644	0.514755	0.701691	0.718371	0.999817
Ecdysone-induced protein 75B	Eip75B	FBgn0000568	0.0617133	0.118937	0.0243677	0.0589538	0.375241	0.999817
extra macrochaetae	emc	FBgn0000575	0.0953298	0.155962	0.046844	0.102212	0.358966	0.999817
empty spiracles	ems	FBgn0000576	0.0215536	0.0857493	0.993984	0.999109	0.810801	0.999817
engrailed	en	FBgn0000577	0.0163161	0.0857493	0.513891	0.70089	0.791097	0.999817
enabled	ena	FBgn0000578	0.645636	0.676079	0.00428851	0.0135792	0.505287	0.999817
Enolase	Eno	FBgn0000579	0.00671592	0.0857493	0.761599	0.905231	0.97534	0.999817
Enhancer of Polycomb	E(Pc)	FBgn0000581	0.176998	0.242213	0.00148877	0.00561431	0.462741	0.999817
extra sexcombs	esc	FBgn0000588	0.115268	0.178211	0.00163532	0.00605154	0.325017	0.998124
Enhancer of split m8, helix-loop-helix	E(spl)m8-HLH	FBgn0000591	0.00541101	0.0857493	0.898372	0.971932	0.805931	0.999817
Esterase 6	Est-6	FBgn0000592	0.00672259	0.0857493	0.00205468	0.00730173	0.542074	0.999817
even skipped	eve	FBgn0000606	0.0104557	0.0857493	0.858746	0.957181	0.932032	0.999817
extradenticle	exd	FBgn0000611	0.0305942	0.089438	0.0232009	0.0565784	0.742687	0.999817
exuperantia	exu	FBgn0000615	0.122083	0.18558	4.36e-05	0.000389325	0.196296	0.939113
TBP-associated factor 9	Taf9	FBgn0000617	0.519925	0.561935	0.00367759	0.0118814	0.230046	0.950919
enhancer of yellow 2	e(y)2	FBgn0000618	0.189249	0.254805	0.00777721	0.0224589	0.767519	0.999817
eyegone	eyg	FBgn0000625	0.0211956	0.0857493	0.747785	0.896148	0.917745	0.999817
Enhancer of zeste	E(z)	FBgn0000629	0.470421	0.517013	0.000465142	0.00221862	0.351554	0.999817
teiresias	tei	FBgn0000633	0.00858563	0.0857493	0.267539	0.428803	0.570195	0.999817
Fasciclin 2	Fas2	FBgn0000635	0.0671052	0.124746	0.247518	0.403668	0.889534	0.999817
Fasciclin 3	Fas3	FBgn0000636	0.0596262	0.116732	0.203293	0.344964	0.678459	0.999817
Fat body protein 1	Fbp1	FBgn0000639	0.0337824	0.0919081	0.210992	0.354958	0.153651	0.93519
Fat body protein 2	Fbp2	FBgn0000640	0.0456725	0.102822	0.172213	0.300983	0.321988	0.998124
Follicle cell protein 3C	Fcp3C	FBgn0000644	0.00538359	0.0857493	9.5e-05	0.000659291	0.0231603	0.924994
four-jointed	fj	FBgn0000658	0.0366016	0.0942419	0.906957	0.975596	0.888952	0.999817
fork head	fkh	FBgn0000659	0.233768	0.298178	0.647088	0.818682	0.307956	0.989291
female lethal d	fl(2)d	FBgn0000662	0.0978494	0.159015	0.00473394	0.0147479	0.409563	0.999817
alpha actinin	Actn	FBgn0000667	0.0431439	0.100258	0.705427	0.867182	0.998541	0.999817
flightless I	fliI	FBgn0000709	0.0343597	0.0925488	0.000799294	0.00339525	0.322688	0.998124
flapwing	flw	FBgn0000711	0.0480973	0.104922	0.617806	0.793085	0.756113	0.999817
FMRFamide	FMRFa	FBgn0000715	0.0299499	0.0889176	0.999518	0.999888	0.798183	0.999817
folded gastrulation	fog	FBgn0000719	0.0923802	0.152792	3.42e-05	0.000331541	0.0850273	0.924994
foraging	for	FBgn0000721	0.0302605	0.0892294	0.0304047	0.0711594	0.704469	0.999817
FER tyrosine kinase	FER	FBgn0000723	0.00989551	0.0857493	0.199487	0.339608	0.40696	0.999817
gastrulation-defective	gd	FBgn0000808	0.0115933	0.0857493	0.172827	0.301892	0.769443	0.999817
female sterile (1) K10	fs(1)K10	FBgn0000810	0.0521107	0.108882	0.00084279	0.00352942	0.215449	0.943996
pan gu	png	FBgn0000826	0.0166082	0.0857493	8.75e-05	0.000629244	0.0458797	0.924994
female sterile (1) Young arrest	fs(1)Ya	FBgn0000927	0.225363	0.290105	7.5e-06	0.000162533	0.0262584	0.924994
female sterile (1) Yb	fs(1)Yb	FBgn0000928	0.04195	0.0990235	0.979139	0.995909	0.955592	0.999817
traffic jam	tj	FBgn0000964	0.128479	0.192185	5.43e-06	0.000152973	0.0206694	0.924994
double parked	dup	FBgn0000996	0.375976	0.431558	5.52e-05	0.000452111	0.186456	0.939113
fat	ft	FBgn0001075	0.00494469	0.0857493	0.0592723	0.124844	0.955118	0.999817
fushi tarazu	ftz	FBgn0001077	0.0193529	0.0857493	0.943412	0.984974	0.898988	0.999817
ftz transcription factor 1	ftz-f1	FBgn0001078	0.0347754	0.0926944	0.000464942	0.00221862	0.151501	0.93519
fused	fu	FBgn0001079	0.0175217	0.0857493	0.0910556	0.178629	0.929735	0.999817
furrowed	fw	FBgn0001083	0.0201456	0.0857493	0.89013	0.969428	0.871131	0.999817
fuzzy	fy	FBgn0001084	0.0426051	0.0997497	0.0111287	0.030398	0.560844	0.999817
frizzled	fz	FBgn0001085	0.662015	0.69082	0.000247502	0.00135787	0.421509	0.999817
fizzy	fzy	FBgn0001086	0.122513	0.186129	0.0109346	0.0299677	0.252152	0.965362
garnet	g	FBgn0001087	0.181159	0.246782	0.000378143	0.00189212	0.260455	0.971068
beta galactosidase	Gal	FBgn0001089	0.0776217	0.136381	0.559756	0.743467	0.766847	0.999817
bangles and beads	bnb	FBgn0001090	0.0928505	0.153179	0.828686	0.941711	0.988913	0.999817
Glyceraldehyde 3 phosphate dehydrogenase 1	Gapdh1	FBgn0001091	0.0027675	0.0857493	0.914186	0.976992	0.616235	0.999817
Glyceraldehyde 3 phosphate dehydrogenase 2	Gapdh2	FBgn0001092	0.0114018	0.0857493	0.0336673	0.0773656	0.818223	0.999817
Glutamate dehydrogenase	Gdh	FBgn0001098	0.00175477	0.0857493	0.366801	0.545708	0.892853	0.999817
gonadal	gdl	FBgn0001099	0.345956	0.403935	0.000149932	0.000927747	0.208427	0.940067
G protein alpha i subunit	Galphai	FBgn0001104	0.107145	0.169467	0.00107791	0.00431642	0.359916	0.999817
G protein beta-subunit 13F	Gbeta13F	FBgn0001105	0.0356032	0.0934067	0.0712717	0.145542	0.788903	0.999817
Dynactin 1, p150 subunit	DCTN1-p150	FBgn0001108	0.249804	0.313381	0.000259832	0.00141213	0.151287	0.93519
Glucose dehydrogenase	Gld	FBgn0001112	0.0286448	0.0878215	9.98e-05	0.00068206	0.010595	0.924994
Glutactin	Glt	FBgn0001114	0.0385469	0.095873	0.0748654	0.151582	0.859298	0.999817
giant nuclei	gnu	FBgn0001120	0.084963	0.144414	5.41e-05	0.000446578	0.155933	0.93519
G protein alpha o subunit	Galphao	FBgn0001122	0.0873306	0.147158	0.974209	0.994399	0.955456	0.999817
G protein alpha s subunit	Galphas	FBgn0001123	0.0345877	0.0926944	0.251322	0.408569	0.996366	0.999817
Glutamate oxaloacetate transaminase 1	Got1	FBgn0001124	0.0155325	0.0857493	0.00538171	0.0163939	0.629275	0.999817
Glutamate oxaloacetate transaminase 2	Got2	FBgn0001125	0.00940044	0.0857493	0.162622	0.2874	0.834232	0.999817
Glycerol-3-phosphate dehydrogenase 1	Gpdh1	FBgn0001128	0.0245438	0.0860916	0.515664	0.702162	0.878476	0.999817
grauzone	grau	FBgn0001133	0.0696765	0.127609	0.00339923	0.0111053	0.774806	0.999817
Glycine receptor	Grd	FBgn0001134	0.0330563	0.091234	0.774218	0.913805	0.610371	0.999817
gurken	grk	FBgn0001137	0.233704	0.298134	0.000820508	0.00346048	0.0898711	0.924994
grain	grn	FBgn0001138	0.019554	0.0857493	0.936344	0.983713	0.902591	0.999817
groucho	gro	FBgn0001139	0.259566	0.322879	0.00126076	0.00489685	0.38455	0.999817
Glutamine synthetase 1	Gs1	FBgn0001142	0.0263353	0.0868443	0.0750735	0.151871	0.622168	0.999817
Glutamine synthetase 2	Gs2	FBgn0001145	0.0281685	0.0876017	0.578606	0.760652	0.95002	0.999817
gooseberry-neuro	gsb-n	FBgn0001147	0.0168266	0.0857493	0.586845	0.767881	0.935298	0.999817
gooseberry	gsb	FBgn0001148	0.0205194	0.0857493	0.636931	0.809686	0.967093	0.999817
Glutathione S transferase D1	GstD1	FBgn0001149	0.00909084	0.0857493	0.197631	0.337085	0.71315	0.999817
giant	gt	FBgn0001150	0.0127917	0.0857493	0.817104	0.935553	0.961103	0.999817
hairy	h	FBgn0001168	0.0615019	0.118699	0.158515	0.281565	0.695356	0.999817
Hairless	H	FBgn0001169	0.722438	0.74519	0.000180839	0.00107312	0.288867	0.985971
Homeodomain protein 2.0	H2.0	FBgn0001170	0.0142564	0.0857493	0.999725	0.999939	0.933687	0.999817
halo	halo	FBgn0001174	0.0219353	0.0857493	0.844728	0.949112	0.769677	0.999817
haywire	hay	FBgn0001179	0.10126	0.162908	0.000514966	0.00241569	0.253785	0.966707
hunchback	hb	FBgn0001180	0.41818	0.469464	0.000179836	0.00106834	0.22406	0.946037
hermaphrodite	her	FBgn0001185	0.0290183	0.0881444	0.00065195	0.00289811	0.489852	0.999817
Hexokinase A	Hex-A	FBgn0001186	0.0310729	0.0897637	0.351824	0.528419	0.843939	0.999817
Hexokinase C	Hex-C	FBgn0001187	0.00876878	0.0857493	0.364057	0.542758	0.780947	0.999817
halfway	hfw	FBgn0001189	0.0489358	0.105667	0.119224	0.222296	0.886415	0.999817
Histone H2A variant	His2Av	FBgn0001197	0.0745901	0.132827	0.000722717	0.00313871	0.355476	0.999817
hook	hook	FBgn0001202	0.351169	0.408546	0.0316752	0.0735489	0.373215	0.999817
Hybrid male rescue	Hmr	FBgn0001206	0.0236379	0.0858469	0.00602927	0.0180845	0.800698	0.999817
Henna	Hn	FBgn0001208	0.00297588	0.0857493	0.446074	0.630823	0.344983	0.999817
Heterogeneous nuclear ribonucleoprotein at 98DE	Hrb98DE	FBgn0001215	0.0334809	0.0916429	0.0424412	0.0938814	0.432572	0.999817
Heat shock protein cognate 1	Hsc70-1	FBgn0001216	0.0756663	0.134066	0.00208195	0.0073873	0.855258	0.999817
Heat shock protein cognate 2	Hsc70-2	FBgn0001217	0.0745544	0.132792	1.48e-06	0.000125157	0.0304845	0.924994
Heat shock 70-kDa protein cognate 3	Hsc70-3	FBgn0001218	0.0179082	0.0857493	0.352051	0.528517	0.901969	0.999817
Heat shock protein cognate 5	Hsc70-5	FBgn0001220	0.00943815	0.0857493	0.979737	0.996143	0.649606	0.999817
Heat shock factor	Hsf	FBgn0001222	0.0964873	0.157259	0.00174713	0.00639379	0.293102	0.985971
Heat shock protein 23	Hsp23	FBgn0001224	0.000349172	0.0857493	1.87e-05	0.000236192	0.0856234	0.924994
Heat shock protein 26	Hsp26	FBgn0001225	0.135729	0.200022	0.0257492	0.0617798	0.7056	0.999817
Heat shock protein 27	Hsp27	FBgn0001226	0.404571	0.457609	0.0136007	0.0359112	0.829769	0.999817
Heat shock gene 67Ba	Hsp67Ba	FBgn0001227	0.0462613	0.10329	0.00680313	0.0199986	0.369762	0.999817
-	CG4456	FBgn0001228	0.433427	0.483233	0.000249666	0.00136789	0.496878	0.999817
Heat shock gene 67Bc	Hsp67Bc	FBgn0001229	0.0557991	0.112654	0.516415	0.702772	0.930064	0.999817
Heat shock protein 68	Hsp68	FBgn0001230	0.0277349	0.0874411	0.000748274	0.00322376	0.0246604	0.924994
Heat shock protein 83	Hsp83	FBgn0001233	0.0183295	0.0857493	0.00347904	0.0113167	0.400004	0.999817
Heat shock RNA omega	lncRNA:Hsromega	FBgn0001234	0.0129022	0.0857493	0.453896	0.639518	0.773945	0.999817
homothorax	hth	FBgn0001235	0.0533497	0.11009	0.891991	0.970143	0.885121	0.999817
Insulin degrading metalloproteinase	Ide	FBgn0001247	0.0261604	0.086732	0.454921	0.640407	0.923497	0.999817
Isocitrate dehydrogenase	Idh	FBgn0001248	0.0037004	0.0857493	0.855632	0.955847	0.783147	0.999817
inflated	if	FBgn0001250	0.0482286	0.10506	0.271084	0.43342	0.907209	0.999817
Ecdysone-inducible gene E1	ImpE1	FBgn0001253	0.0117912	0.0857493	0.875259	0.963516	0.905385	0.999817
Ecdysone-inducible gene E2	ImpE2	FBgn0001254	0.0257519	0.0866814	0.884994	0.967774	0.955185	0.999817
Ecdysone-inducible gene E3	ImpE3	FBgn0001255	0.0323715	0.0903589	0.778285	0.916241	0.839147	0.999817
Ecdysone-inducible gene L1	ImpL1	FBgn0001256	0.0340437	0.0921681	0.744394	0.893703	0.84495	0.999817
Ecdysone-inducible gene L2	ImpL2	FBgn0001257	0.0395244	0.0966907	0.512927	0.700141	0.963507	0.999817
Lactate dehydrogenase	Ldh	FBgn0001258	0.0237414	0.0858469	0.713183	0.872547	0.891392	0.999817
inturned	in	FBgn0001259	0.00992449	0.0857493	0.99447	0.999283	0.976696	0.999817
inactivation no afterpotential D	inaD	FBgn0001263	0.0519812	0.108739	0.346347	0.522518	0.874748	0.999817
invected	inv	FBgn0001269	0.0764484	0.135068	0.169667	0.297536	0.694534	0.999817
intersex	ix	FBgn0001276	0.0330653	0.0912433	0.448393	0.63366	0.843575	0.999817
janus A	janA	FBgn0001280	0.0125914	0.0857493	0.00203854	0.00724755	0.631327	0.999817
janus B	janB	FBgn0001281	0.342061	0.400292	7.32e-05	0.000553315	0.318315	0.997588
Jonah 44E	Jon44E	FBgn0001285	8.61e-05	0.0558309	8.39e-05	0.00061146	0.00202533	0.69861
Jun-related antigen	Jra	FBgn0001291	0.0519693	0.108739	0.00888977	0.0251696	0.772945	0.999817
karmoisin	kar	FBgn0001296	0.0357432	0.0935376	0.000111076	0.00073923	0.131201	0.932439
kayak	kay	FBgn0001297	0.0379789	0.0953265	0.95064	0.986366	0.975023	0.999817
kelch	kel	FBgn0001301	0.0173273	0.0857493	0.697633	0.860602	0.68904	0.999817
Kinesin heavy chain	Khc	FBgn0001308	0.0956798	0.156395	0.00923757	0.0259819	0.643012	0.999817
krotzkopf verkehrt	kkv	FBgn0001311	0.0192864	0.0857493	0.823714	0.939231	0.959114	0.999817
male fertility factor kl2	kl-2	FBgn0001313	0.490259	0.535513	3.09e-05	0.000312428	0.172877	0.93758
klarsicht	klar	FBgn0001316	0.0953324	0.155962	0.000459902	0.00220264	0.1878	0.939113
knot	kn	FBgn0001319	0.0239661	0.0858469	0.935641	0.983713	0.889346	0.999817
knirps	kni	FBgn0001320	0.00288666	0.0857493	0.00443593	0.0139886	0.078205	0.924994
knickkopf	knk	FBgn0001321	0.104253	0.166157	0.999771	0.999939	0.893764	0.999817
knirps-like	knrl	FBgn0001323	0.516786	0.559064	0.359748	0.537731	0.65591	0.999817
kohtalo	kto	FBgn0001324	0.0374005	0.094898	0.170236	0.298346	0.257875	0.969548
Kruppel	Kr	FBgn0001325	0.0107418	0.0857493	0.294609	0.461781	0.603412	0.999817
kurz	kz	FBgn0001330	0.0356434	0.0934067	0.00095939	0.00392967	0.390597	0.999817
MYB binding protein 1a	Mybbp1A	FBgn0001341	0.0475703	0.104359	0.000126319	0.000815565	0.115914	0.924994
egghead	egh	FBgn0001404	0.108893	0.171279	0.043834	0.0965539	0.645513	0.999817
lethal (1) 10Bb	l(1)10Bb	FBgn0001491	0.0848093	0.144289	0.708386	0.869336	0.892557	0.999817
Helicase	Hlc	FBgn0001565	0.0473356	0.104205	0.000572513	0.00262185	0.302821	0.987329
Gamma-tubulin ring protein 91	Grip91	FBgn0001612	0.563193	0.601402	0.00056172	0.00258197	0.295962	0.985971
discs large 1	dlg1	FBgn0001624	0.0669261	0.124584	0.473338	0.660506	0.889209	0.999817
infertile crescent	ifc	FBgn0001941	0.0364713	0.0940618	0.00210525	0.00745203	0.490245	0.999817
eukaryotic translation initiation factor 4A	eIF4A	FBgn0001942	0.016289	0.0857493	0.0199187	0.0497109	0.601634	0.999817
Actin-related protein 2/3 complex, subunit 1	Arpc1	FBgn0001961	0.00963957	0.0857493	0.00889558	0.0251816	0.667289	0.999817
Son of sevenless	Sos	FBgn0001965	0.0380019	0.0953413	0.0260901	0.062496	0.855162	0.999817
Polypeptide N-acetylgalactosaminyltransferase 35A	Pgant35A	FBgn0001970	0.0296553	0.0887015	0.962915	0.990424	0.446384	0.999817
RNA guanine-7 methyltransferase	Rnmt	FBgn0001974	0.565309	0.603224	0.000940879	0.0038657	0.227431	0.948202
Cytokine induced apoptosis inhibitor 1	CIAPIN1	FBgn0001977	0.0584535	0.115342	0.000502953	0.00236962	0.981313	0.999817
shuttle craft	stc	FBgn0001978	0.0124781	0.0857493	0.0495036	0.107178	0.509691	0.999817
escargot	esg	FBgn0001981	0.208864	0.274112	0.00409524	0.0130667	0.478157	0.999817
worniu	wor	FBgn0001983	0.0226627	0.0857536	0.462301	0.648079	0.145037	0.93519
Mtr4 helicase	Mtr4	FBgn0001986	0.278214	0.340461	8.69e-05	0.000626178	0.0708702	0.924994
Gliotactin	Gli	FBgn0001987	0.0791817	0.13824	0.612372	0.788676	0.803901	0.999817
NADH dehydrogenase (ubiquinone) B17 subunit	ND-B17	FBgn0001989	0.0108359	0.0857493	0.645703	0.81744	0.841618	0.999817
weckle	wek	FBgn0001990	0.0165299	0.0857493	0.00034189	0.00174161	0.0722175	0.924994
Ca[2+]-channel protein alpha[[1]] subunit D	Ca-alpha1D	FBgn0001991	0.13312	0.197163	0.00111259	0.00442525	0.574401	0.999817
Cytochrome P450 303a1	Cyp303a1	FBgn0001992	0.0532825	0.110068	0.33058	0.504221	0.812325	0.999817
cropped	crp	FBgn0001994	0.0578143	0.114721	0.0017451	0.00639069	0.257962	0.969548
mitochondrial ribosomal protein L4	mRpL4	FBgn0001995	0.250194	0.313648	0.000687862	0.00301721	0.0876317	0.924994
lethal (2) 37Bb	l(2)37Bb	FBgn0002021	0.0690825	0.126921	0.573035	0.755595	0.89048	0.999817
Catecholamines up	Catsup	FBgn0002022	0.118819	0.181949	0.281506	0.446291	0.677289	0.999817
Lim3	Lim3	FBgn0002023	0.0223927	0.0857493	0.450222	0.635469	0.831479	0.999817
lethal (2) 37Cc	l(2)37Cc	FBgn0002031	0.0188256	0.0857493	0.00447833	0.0141003	0.35364	0.999817
-	CG10561	FBgn0002036	0.222929	0.287795	1.01e-06	0.000125157	0.0182945	0.924994
second mitotic wave missing	swm	FBgn0002044	0.124682	0.188435	0.00289334	0.00970955	0.67402	0.999817
Aspartyl-tRNA synthetase	AspRS	FBgn0002069	0.360934	0.417531	5.49e-05	0.000450561	0.187283	0.939113
lethal (2) giant larvae	l(2)gl	FBgn0002121	0.0660953	0.123609	0.00615298	0.0184011	0.516569	0.999817
-	CG5504	FBgn0002174	0.17065	0.235594	0.00426641	0.0135163	0.914248	0.999817
dre4	dre4	FBgn0002183	0.146868	0.21159	0.000143953	0.000898016	0.15993	0.93519
lethal (3) 73Ah	l(3)73Ah	FBgn0002283	0.0845417	0.143909	0.0138484	0.0364583	0.204067	0.939113
Proteasome beta6 subunit	Prosbeta6	FBgn0002284	0.0169534	0.0857493	0.873674	0.96249	0.643864	0.999817
stranded at second	sas	FBgn0002306	0.0747971	0.133035	0.246579	0.402369	0.653529	0.999817
lethal (3) 87Df	l(3)87Df	FBgn0002354	0.00512054	0.0857493	0.941856	0.984673	0.660065	0.999817
discs overgrown	dco	FBgn0002413	0.154889	0.219613	0.00116179	0.00457825	0.516448	0.999817
hyperplastic discs	hyd	FBgn0002431	0.039717	0.0968804	0.0741236	0.150268	0.629145	0.999817
lethal (3) malignant blood neoplasm	l(3)mbn	FBgn0002440	0.128746	0.192437	0.318459	0.490253	0.889018	0.999817
lethal (3) malignant brain tumor	l(3)mbt	FBgn0002441	0.570925	0.608496	0.0116998	0.0316551	0.812891	0.999817
sticky	sti	FBgn0002466	0.113427	0.176239	0.00191641	0.00690644	0.233411	0.950919
pleiohomeotic	pho	FBgn0002521	0.0534126	0.110128	0.221223	0.368826	0.823082	0.999817
labial	lab	FBgn0002522	0.0142414	0.0857493	0.58611	0.767344	0.927264	0.999817
lace	lace	FBgn0002524	0.0375597	0.0949163	0.00158743	0.00591483	0.355225	0.999817
Lamin	Lam	FBgn0002525	0.0626285	0.119775	0.00190577	0.00687349	0.501653	0.999817
Laminin A	LanA	FBgn0002526	0.0131972	0.0857493	0.000659047	0.00292165	0.386705	0.999817
Larval cuticle protein 1	Lcp1	FBgn0002531	0.0398907	0.0970382	0.882077	0.966467	0.898019	0.999817
Larval cuticle protein 2	Lcp2	FBgn0002533	0.0271557	0.0872765	0.899963	0.972899	0.855798	0.999817
Larval cuticle protein 3	Lcp3	FBgn0002534	0.00450087	0.0857493	0.95268	0.986772	0.165299	0.93519
Larval cuticle protein 4	Lcp4	FBgn0002535	0.000824087	0.0857493	0.127067	0.234412	0.028258	0.924994
lodestar	lds	FBgn0002542	0.284155	0.346448	0.0143334	0.0375644	0.309471	0.990497
roundabout 2	robo2	FBgn0002543	0.0332249	0.0914197	0.492798	0.680863	0.0973493	0.924994
lines	lin	FBgn0002552	0.0212406	0.0857493	0.0315173	0.0732767	0.783567	0.999817
lethal of scute	l(1)sc	FBgn0002561	0.0218232	0.0857493	0.608111	0.785057	0.742718	0.999817
Larval serum protein 1 alpha	Lsp1alpha	FBgn0002562	0.0109716	0.0857493	0.93029	0.982142	0.94495	0.999817
Larval serum protein 1 beta	Lsp1beta	FBgn0002563	0.0593035	0.116424	0.32653	0.499878	0.715834	0.999817
Larval serum protein 1 gamma	Lsp1gamma	FBgn0002564	0.0642434	0.121337	0.649419	0.820985	0.821448	0.999817
Larval serum protein 2	Lsp2	FBgn0002565	0.0383962	0.0957326	0.246247	0.401908	0.442036	0.999817
light	lt	FBgn0002566	0.0297344	0.0887447	0.103483	0.198126	0.856757	0.999817
Rab32	Rab32	FBgn0002567	0.112391	0.175066	0.66851	0.836321	0.857675	0.999817
Maltase A2	Mal-A2	FBgn0002569	0.35245	0.409835	0.596649	0.775756	0.919026	0.999817
Maltase A1	Mal-A1	FBgn0002570	0.0123993	0.0857493	0.0102024	0.0282641	0.71157	0.999817
Maltase A3	Mal-A3	FBgn0002571	0.0165593	0.0857493	0.0989183	0.191094	0.618708	0.999817
senseless	sens	FBgn0002573	0.0284496	0.0877365	0.999158	0.999713	0.893915	0.999817
lozenge	lz	FBgn0002576	0.01428	0.0857493	0.977884	0.995511	0.945471	0.999817
miniature	m	FBgn0002577	0.0219746	0.0857493	0.91271	0.976927	0.875831	0.999817
Kazal-type protease inhibitor m1	Kaz-m1	FBgn0002578	0.166396	0.23098	0.00160624	0.00596565	0.350581	0.999817
Ribosomal protein L36	RpL36	FBgn0002579	0.0618812	0.119133	0.00709046	0.0207014	0.720935	0.999817
Ribosomal protein S5a	RpS5a	FBgn0002590	0.0125482	0.0857493	0.00320586	0.0105895	0.43583	0.999817
Enhancer of split m2, Bearded family member	E(spl)m2-BFM	FBgn0002592	0.0742752	0.132548	0.37959	0.55965	0.511504	0.999817
Ribosomal protein LP1	RpLP1	FBgn0002593	0.00702611	0.0857493	0.00032019	0.00165406	0.204669	0.939113
Ribosomal protein L19	RpL19	FBgn0002607	0.00730077	0.0857493	0.000290808	0.00154071	0.206781	0.939113
Enhancer of split m3, helix-loop-helix	E(spl)m3-HLH	FBgn0002609	0.0345259	0.0926944	0.333259	0.507162	0.84734	0.999817
Ribosomal protein S3	RpS3	FBgn0002622	0.0166515	0.0857493	0.000797908	0.00339074	0.365996	0.999817
Ribosomal protein L32	RpL32	FBgn0002626	0.00584445	0.0857493	0.00021489	0.00122063	0.16335	0.93519
Enhancer of split m4, Bearded family member	E(spl)m4-BFM	FBgn0002629	0.0247278	0.086193	0.87741	0.964312	0.929625	0.999817
Enhancer of split m5, helix-loop-helix	E(spl)m5-HLH	FBgn0002631	0.0218669	0.0857493	0.940554	0.984407	0.882571	0.999817
Enhancer of split m6, Bearded family member	E(spl)m6-BFM	FBgn0002632	0.447311	0.495376	0.304223	0.473025	0.577041	0.999817
Enhancer of split m7, helix-loop-helix	E(spl)m7-HLH	FBgn0002633	0.0158965	0.0857493	0.923814	0.979839	0.888548	0.999817
Regulator of chromosome condensation 1	Rcc1	FBgn0002638	0.0518453	0.108608	3.44e-05	0.00033247	0.061073	0.924994
maroon-like	mal	FBgn0002641	0.118211	0.181258	0.00131194	0.0050649	0.202054	0.939113
mastermind	mam	FBgn0002643	0.752961	0.772253	0.0986867	0.190764	0.680548	0.999817
Microtubule-associated protein 205	Map205	FBgn0002645	0.0269921	0.0870441	0.0221589	0.0544551	0.547236	0.999817
twine	twe	FBgn0002673	0.13656	0.200881	5.08e-05	0.000426825	0.0657008	0.924994
meiotic 9	mei-9	FBgn0002707	0.0487704	0.105492	0.106909	0.203166	0.887985	0.999817
meiotic 218	mei-218	FBgn0002709	0.640478	0.671111	0.340173	0.515051	0.236265	0.953941
meiotic from via Salaria 332	mei-S332	FBgn0002715	0.0106553	0.0857493	0.000965938	0.00394851	0.345652	0.999817
meiotic W68	mei-W68	FBgn0002716	0.0377004	0.095045	0.57784	0.760076	0.932468	0.999817
Malic enzyme	Men	FBgn0002719	0.0170352	0.0857493	0.00962142	0.0269121	0.734703	0.999817
Methoprene-tolerant	Met	FBgn0002723	0.0890115	0.149245	0.0357486	0.0812272	0.32299	0.998124
Enhancer of split malpha, Bearded family member	E(spl)malpha-BFM	FBgn0002732	0.0159292	0.0857493	0.863193	0.959169	0.931475	0.999817
Enhancer of split mbeta, helix-loop-helix	E(spl)mbeta-HLH	FBgn0002733	0.0151251	0.0857493	0.0283786	0.0671347	0.471202	0.999817
Enhancer of split mdelta, helix-loop-helix	E(spl)mdelta-HLH	FBgn0002734	0.00804731	0.0857493	0.765113	0.907588	0.975302	0.999817
Enhancer of split mgamma, helix-loop-helix	E(spl)mgamma-HLH	FBgn0002735	0.039534	0.0966996	0.557117	0.741298	0.979201	0.999817
mago nashi	mago	FBgn0002736	0.0446336	0.101899	0.000550467	0.00254195	0.325959	0.998124
Myosin alkali light chain 1	Mlc1	FBgn0002772	0.0579776	0.114906	0.840142	0.947373	0.975299	0.999817
Myosin light chain 2	Mlc2	FBgn0002773	0.0478997	0.104752	0.749282	0.896781	0.959213	0.999817
maleless	mle	FBgn0002774	0.0965952	0.15734	0.0302097	0.0707234	0.218395	0.943996
male-specific lethal 3	msl-3	FBgn0002775	0.0622317	0.119377	0.0545545	0.116175	0.501382	0.999817
minidiscs	mnd	FBgn0002778	0.438015	0.487274	0.00012557	0.00081332	0.271445	0.974461
modulo	mod	FBgn0002780	0.0463851	0.103424	9.63e-05	0.000666201	0.168796	0.935466
modifier of mdg4	mod(mdg4)	FBgn0002781	0.092674	0.153075	0.000348196	0.00176902	0.185821	0.939113
moira	mor	FBgn0002783	0.404809	0.45775	8.4e-05	0.000611505	0.222847	0.946037
Regulatory particle non-ATPase 8	Rpn8	FBgn0002787	0.0549402	0.111696	0.678764	0.844248	0.772064	0.999817
Muscle protein 20	Mp20	FBgn0002789	0.0218763	0.0857493	0.396813	0.577846	0.940326	0.999817
morula	mr	FBgn0002791	0.0143572	0.0857493	0.0131637	0.034968	0.116287	0.924994
male sterile (3) K81	ms(3)K81	FBgn0002838	0.0397999	0.096941	0.0043724	0.0138097	0.886032	0.999817
spermatocyte arrest	sa	FBgn0002842	0.00884077	0.0857493	2.83e-06	0.000127945	0.00704281	0.924994
Accessory gland protein 26Aa	Acp26Aa	FBgn0002855	0.239299	0.303728	9.23e-05	0.000648599	0.232001	0.950919
Accessory gland protein 26Ab	Acp26Ab	FBgn0002856	0.281003	0.343173	3.28e-05	0.000322956	0.287638	0.985707
Male-specific RNA 87F	Mst87F	FBgn0002862	0.164254	0.228797	4.87e-06	0.000148152	0.102486	0.924994
Male-specific RNA 98Ca	Mst98Ca	FBgn0002865	0.127898	0.191705	7.01e-06	0.000161014	0.111764	0.924994
Metallothionein A	MtnA	FBgn0002868	0.00517866	0.0857493	0.0715197	0.14592	0.980711	0.999817
Metallothionein B	MtnB	FBgn0002869	0.376318	0.431824	0.599533	0.777944	0.810407	0.999817
mutator 2	mu2	FBgn0002872	0.280916	0.343118	0.000129132	0.000829104	0.148282	0.93519
mushroom body defect	mud	FBgn0002873	0.140634	0.204885	0.0477358	0.103753	0.291043	0.985971
mutagen-sensitive 101	mus101	FBgn0002878	0.108364	0.170745	0.00156492	0.00584989	0.510396	0.999817
mutagen-sensitive 201	mus201	FBgn0002887	0.0395644	0.096701	0.000206187	0.00118452	0.177189	0.938659
DNA polymerase zeta subunit 1	PolZ1	FBgn0002891	0.0298355	0.0888036	0.321291	0.49405	0.98641	0.999817
mutagen-sensitive 301	mus301	FBgn0002899	0.0332727	0.0914628	0.585671	0.766955	0.949383	0.999817
mutagen-sensitive 304	mus304	FBgn0002901	0.30816	0.369063	0.820056	0.937424	0.303927	0.987626
DNA polymerase theta	PolQ	FBgn0002905	0.0205717	0.0857493	0.108711	0.205963	0.744024	0.999817
Bloom syndrome helicase	Blm	FBgn0002906	0.0264231	0.0868443	0.0172498	0.0439776	0.665453	0.999817
Myb oncogene-like	Myb	FBgn0002914	0.0664134	0.123986	0.0412045	0.0915831	0.51604	0.999817
narrow abdomen	na	FBgn0002917	0.0223525	0.0857493	0.542136	0.727732	0.856797	0.999817
Na pump alpha subunit	Atpalpha	FBgn0002921	0.0542128	0.11093	0.366091	0.544875	0.974587	0.999817
nautilus	nau	FBgn0002922	0.0612271	0.118337	0.824173	0.939363	0.476614	0.999817
non-claret disjunctional	ncd	FBgn0002924	0.0294032	0.0885241	0.0779842	0.156745	0.978845	0.999817
nudel	ndl	FBgn0002926	0.790138	0.806251	0.000199631	0.0011571	0.234835	0.952967
necrotic	nec	FBgn0002930	0.0466131	0.103585	0.0345993	0.079057	0.434866	0.999817
net	net	FBgn0002931	0.130287	0.194173	0.485457	0.672669	0.64545	0.999817
neuralized	neur	FBgn0002932	0.0560296	0.112962	0.00450299	0.0141615	0.459274	0.999817
new glue 1	ng1	FBgn0002933	0.0132636	0.0857493	0.951582	0.986543	0.890249	0.999817
neither inactivation nor afterpotential B	ninaB	FBgn0002937	0.010803	0.0857493	0.774717	0.914165	0.481017	0.999817
neither inactivation nor afterpotential C	ninaC	FBgn0002938	0.0496479	0.106361	0.269112	0.430821	0.906823	0.999817
neither inactivation nor afterpotential D	ninaD	FBgn0002939	0.0735142	0.131736	0.167995	0.295106	0.601836	0.999817
neither inactivation nor afterpotential E	ninaE	FBgn0002940	0.0217274	0.0857493	0.370036	0.54921	0.841936	0.999817
slouch	slou	FBgn0002941	0.0194195	0.0857493	0.89432	0.971113	0.933491	0.999817
naked cuticle	nkd	FBgn0002945	0.922335	0.927369	0.253661	0.411647	0.217398	0.943996
no distributive disjunction	nod	FBgn0002948	0.201457	0.266873	0.000290335	0.00153921	0.315167	0.994482
nanos	nos	FBgn0002962	0.160197	0.22478	0.000455633	0.00218996	0.153984	0.93519
numb	numb	FBgn0002973	0.0335047	0.0916429	0.933063	0.983091	0.863339	0.999817
odd skipped	odd	FBgn0002985	0.0227611	0.0857747	0.892964	0.970373	0.486565	0.999817
okra	okr	FBgn0002989	0.00117479	0.0857493	0.041363	0.091885	0.21705	0.943996
odd paired	opa	FBgn0003002	0.00770513	0.0857493	0.812505	0.933744	0.874071	0.999817
orange	or	FBgn0003008	0.00187941	0.0857493	0.555503	0.73994	0.141017	0.935055
orientation disruptor	ord	FBgn0003009	0.0727291	0.131097	5.9e-06	0.000152973	0.148477	0.93519
ora transientless	ort	FBgn0003011	0.0110603	0.0857493	0.886421	0.968022	0.809558	0.999817
oskar	osk	FBgn0003015	0.0392676	0.0964562	6.98e-05	0.000533688	0.0934777	0.924994
outspread	osp	FBgn0003016	0.770081	0.787818	0.000259788	0.00141213	0.032493	0.924994
ovarian tumor	otu	FBgn0003023	0.231947	0.296439	6.39e-05	0.000500943	0.179864	0.938659
ovo	ovo	FBgn0003028	0.316046	0.375999	1.76e-05	0.000231751	0.0765804	0.924994
Sex Peptide	SP	FBgn0003034	0.20189	0.267231	1.69e-05	0.000228119	0.200626	0.939113
pebble	pbl	FBgn0003041	0.433069	0.482968	0.000253624	0.00138489	0.194165	0.939113
Polycomb	Pc	FBgn0003042	0.259934	0.323213	0.000210327	0.00120233	0.198356	0.939113
Polycomblike	Pcl	FBgn0003044	0.64231	0.672944	0.000337147	0.00172152	0.258845	0.97037
Pupal cuticle protein	Pcp	FBgn0003046	0.0120616	0.0857493	0.838865	0.946832	0.963646	0.999817
pecanex	pcx	FBgn0003048	0.514368	0.557006	0.0006394	0.00285224	0.105227	0.924994
pebbled	peb	FBgn0003053	0.144581	0.209038	0.00206927	0.00734713	0.435387	0.999817
-	CG10598	FBgn0003057	0.00888643	0.0857493	0.97799	0.995511	0.993428	0.999817
-	CG9757	FBgn0003060	0.0266659	0.0868461	0.40646	0.588299	0.878296	0.999817
Fibrillarin	Fib	FBgn0003062	0.192989	0.258595	8.82e-05	0.0006307	0.155512	0.93519
-	CG2150	FBgn0003065	0.0134724	0.0857493	0.829606	0.941979	0.959731	0.999817
period	per	FBgn0003068	0.0142286	0.0857493	0.992546	0.998887	0.914187	0.999817
Phosphofructokinase	Pfk	FBgn0003071	0.0183302	0.0857493	0.0538822	0.115076	0.948471	0.999817
Phosphoglucose isomerase	Pgi	FBgn0003074	0.0067522	0.0857493	0.0716217	0.146091	0.928084	0.999817
Phosphoglucose mutase 1	Pgm1	FBgn0003076	0.0079278	0.0857493	0.407245	0.589103	0.905435	0.999817
Raf oncogene	Raf	FBgn0003079	0.175301	0.240316	0.000373322	0.00187088	0.182993	0.938659
photorepair	phr	FBgn0003082	0.0485925	0.105318	0.0486078	0.105436	0.606432	0.999817
Pre-intermoult gene 1	Pig1	FBgn0003086	0.116352	0.179395	0.279061	0.44324	0.590641	0.999817
pimples	pim	FBgn0003087	0.256665	0.32013	0.293278	0.460306	0.432673	0.999817
pipe	pip	FBgn0003089	0.0188044	0.0857493	0.932524	0.982892	0.962926	0.999817
prickle	pk	FBgn0003090	0.0162765	0.0857493	0.860161	0.957427	0.909831	0.999817
Protein C kinase 53E	Pkc53E	FBgn0003091	0.468462	0.515419	0.0228092	0.0558247	0.34828	0.999817
Protein C kinase 98E	Pkc98E	FBgn0003093	0.0393738	0.0965678	0.808682	0.931265	0.975312	0.999817
plutonium	plu	FBgn0003114	0.116807	0.179799	0.122077	0.226832	0.832027	0.999817
prune	pn	FBgn0003116	0.035126	0.0930467	0.291627	0.458348	0.44655	0.999817
pannier	pnr	FBgn0003117	0.00859542	0.0857493	0.399003	0.580147	0.284592	0.984532
pointed	pnt	FBgn0003118	0.103735	0.165641	0.00107804	0.00431642	0.2235	0.946037
polo	polo	FBgn0003124	0.0826995	0.142011	0.0159894	0.0412443	0.542875	0.999817
Pox meso	Poxm	FBgn0003129	0.0131866	0.0857493	0.602635	0.780407	0.874208	0.999817
Pox neuro	Poxn	FBgn0003130	0.0225347	0.0857493	0.939099	0.983954	0.848702	0.999817
Protein phosphatase 1 at 13C	Pp1-13C	FBgn0003132	0.560232	0.598674	8.66e-06	0.000172009	0.159995	0.93519
Protein phosphatase 1alpha at 96A	Pp1alpha-96A	FBgn0003134	0.0560334	0.112962	0.913859	0.976938	0.927224	0.999817
Papilin	Ppn	FBgn0003137	0.00456789	0.0857493	0.00158574	0.00591151	0.603545	0.999817
Protein phosphatase V	PpV	FBgn0003139	0.0358768	0.0935715	0.000781563	0.00333471	0.453665	0.999817
Protein phosphatase Y at 55A	PpY-55A	FBgn0003140	0.646176	0.676477	7e-06	0.000161014	0.0742129	0.924994
purple	pr	FBgn0003141	0.21578	0.281025	0.0470679	0.10259	0.855562	0.999817
paired	prd	FBgn0003145	0.00780715	0.0857493	0.0148497	0.0387047	0.639986	0.999817
Paramyosin	Prm	FBgn0003149	0.046311	0.103334	0.515815	0.702191	0.995225	0.999817
-	CG2841	FBgn0003159	0.0355631	0.0933915	0.721481	0.878072	0.847442	0.999817
Punch	Pu	FBgn0003162	0.185662	0.251143	0.659428	0.828925	0.996308	0.999817
pumilio	pum	FBgn0003165	0.0771504	0.135879	0.000301231	0.00158246	0.0985713	0.924994
punt	put	FBgn0003169	0.0339146	0.0920823	0.00850189	0.0241854	0.717263	0.999817
pawn	pwn	FBgn0003174	0.025183	0.0863637	0.974764	0.994705	0.948689	0.999817
plexus	px	FBgn0003175	0.0728035	0.131188	0.219812	0.36722	0.69025	0.999817
quail	qua	FBgn0003187	0.000287197	0.0857493	0.000695031	0.0030429	0.0147002	0.924994
rudimentary	r	FBgn0003189	0.160438	0.225041	0.000330803	0.00169607	0.0914696	0.924994
raspberry	ras	FBgn0003204	0.0669867	0.124611	2.85e-05	0.000297474	0.117004	0.924994
Ras oncogene at 85D	Ras85D	FBgn0003205	0.154121	0.218812	0.00179808	0.00654185	0.470083	0.999817
Ras oncogene at 64B	Ras64B	FBgn0003206	0.0494662	0.106288	0.124288	0.230307	0.841954	0.999817
raw	raw	FBgn0003209	0.0445348	0.101797	0.312505	0.482997	0.785336	0.999817
ruby	rb	FBgn0003210	0.512957	0.555626	0.000107202	0.000720547	0.085135	0.924994
retinal degeneration B	rdgB	FBgn0003218	0.431593	0.481554	0.000877657	0.00365491	0.687699	0.999817
recombination-defective	rec	FBgn0003227	0.0225766	0.0857536	0.104712	0.200022	0.993617	0.999817
refractory to sigma P	ref(2)P	FBgn0003231	0.0159205	0.0857493	0.149741	0.26857	0.812527	0.999817
Rhodopsin 2	Rh2	FBgn0003248	0.0280789	0.0875077	0.945963	0.985411	0.814946	0.999817
Rhodopsin 3	Rh3	FBgn0003249	0.0191992	0.0857493	0.474812	0.662301	0.943911	0.999817
Rhodopsin 4	Rh4	FBgn0003250	0.0291797	0.0883401	0.0246489	0.0595541	0.751694	0.999817
ribbon	rib	FBgn0003254	0.0160226	0.0857493	0.103922	0.198748	0.919355	0.999817
rickets	rk	FBgn0003255	0.016011	0.0857493	0.98679	0.998313	0.909146	0.999817
rolled	rl	FBgn0003256	0.0313832	0.0898298	0.0207457	0.0515289	0.576238	0.999817
rudimentary-like	r-l	FBgn0003257	0.218362	0.283502	6.93e-05	0.000530685	0.118378	0.924994
Rm62	Rm62	FBgn0003261	0.053017	0.109814	0.000603903	0.00272943	0.271227	0.974461
rough	ro	FBgn0003267	0.0136794	0.0857493	0.789473	0.921791	0.939112	0.999817
rough deal	rod	FBgn0003268	0.0248152	0.086193	0.0012218	0.0047615	0.504958	0.999817
absent MD neurons and olfactory sensilla	amos	FBgn0003270	0.00123181	0.0857493	0.168816	0.296227	0.670886	0.999817
Ribosomal protein LP2	RpLP2	FBgn0003274	0.0213853	0.0857493	0.000528762	0.00246898	0.296755	0.985971
RNA polymerase II, I and III subunit F	Polr2F	FBgn0003275	0.277686	0.339993	0.813645	0.93426	0.742218	0.999817
RNA polymerase II subunit A	Polr2A	FBgn0003277	0.165407	0.230001	0.000300249	0.0015798	0.237009	0.954995
RNA polymerase I subunit B	Polr1B	FBgn0003278	0.0563961	0.11327	1.22e-05	0.000195466	0.0450772	0.924994
Ribosomal protein L4	RpL4	FBgn0003279	0.0211951	0.0857493	0.000613312	0.00276348	0.318432	0.997762
roughest	rst	FBgn0003285	0.0185908	0.0857493	0.836534	0.946398	0.896614	0.999817
rotated abdomen	rt	FBgn0003292	0.0200478	0.0857493	0.0144842	0.0378983	0.839385	0.999817
roughoid	ru	FBgn0003295	0.0330762	0.0912515	0.230194	0.380341	0.376793	0.999817
runt	run	FBgn0003300	0.0178695	0.0857493	0.89722	0.971724	0.934751	0.999817
rutabaga	rut	FBgn0003301	0.0980656	0.159237	0.00327709	0.0107743	0.11589	0.924994
roughex	rux	FBgn0003302	0.0333499	0.0915737	1.48e-06	0.000125157	0.00569058	0.924994
rosy	ry	FBgn0003308	0.0347784	0.0926944	0.386781	0.567158	0.993198	0.999817
Star	S	FBgn0003310	0.111737	0.174332	1.62e-05	0.000223025	0.0218994	0.924994
shadow	sad	FBgn0003312	0.020333	0.0857493	0.875644	0.963613	0.912347	0.999817
saxophone	sax	FBgn0003317	0.187001	0.252575	0.00979101	0.0272876	0.618613	0.999817
Stubble	Sb	FBgn0003319	0.0152386	0.0857493	0.893951	0.970907	0.962246	0.999817
small bristles	sbr	FBgn0003321	0.0672981	0.124946	0.703599	0.865656	0.767125	0.999817
scabrous	sca	FBgn0003326	0.0049602	0.0857493	0.975126	0.994892	0.819687	0.999817
scab	scb	FBgn0003328	0.233339	0.297783	0.148446	0.266571	0.846452	0.999817
Sex combs extra	Sce	FBgn0003330	0.264303	0.32729	0.00397147	0.0127294	0.455007	0.999817
Sex comb on midleg	Scm	FBgn0003334	0.559397	0.597939	0.00086807	0.00361964	0.383789	0.999817
Sex combs reduced	Scr	FBgn0003339	0.0427244	0.0998046	0.927051	0.981284	0.947982	0.999817
scalloped	sd	FBgn0003345	0.086101	0.145707	0.134189	0.245363	0.737967	0.999817
Ran GTPase activating protein	RanGAP	FBgn0003346	0.0212127	0.0857493	0.0618459	0.129407	0.0221982	0.924994
seizure	sei	FBgn0003353	0.188007	0.253533	0.0665181	0.13748	0.766003	0.999817
Jonah 99Cii	Jon99Cii	FBgn0003356	0.0134666	0.0857493	0.909884	0.97605	0.843994	0.999817
Jonah 99Ciii	Jon99Ciii	FBgn0003357	0.008544	0.0857493	0.006785	0.0199526	0.497165	0.999817
Jonah 99Ci	Jon99Ci	FBgn0003358	0.0102777	0.0857493	0.329728	0.5033	0.752469	0.999817
stress-sensitive B	sesB	FBgn0003360	0.0122014	0.0857493	0.491802	0.679776	0.937745	0.999817
sevenless	sev	FBgn0003366	0.0345036	0.0926573	0.18595	0.321457	0.812267	0.999817
shaggy	sgg	FBgn0003371	0.0719951	0.130172	0.569555	0.753245	0.986393	0.999817
Salivary gland secretion 1	Sgs1	FBgn0003372	0.148072	0.212927	0.807406	0.93092	0.875494	0.999817
Salivary gland secretion 3	Sgs3	FBgn0003373	0.387669	0.442349	0.416088	0.598069	0.907492	0.999817
Salivary gland secretion 4	Sgs4	FBgn0003374	0.106267	0.168407	0.626963	0.800813	0.899468	0.999817
Salivary gland secretion 5	Sgs5	FBgn0003375	0.47281	0.519357	0.642816	0.814803	0.321495	0.998124
Salivary gland secretion 7	Sgs7	FBgn0003377	0.0344449	0.0926071	0.746251	0.894905	0.976202	0.999817
Salivary gland secretion 8	Sgs8	FBgn0003378	0.00944049	0.0857493	0.799835	0.927202	0.869659	0.999817
Shaker	Sh	FBgn0003380	0.137798	0.202262	0.16229	0.286935	0.788086	0.999817
shavenoid	sha	FBgn0003382	0.01789	0.0857493	0.974219	0.994399	0.905371	0.999817
Shaker cognate w	Shaw	FBgn0003386	0.0419115	0.0989614	0.0170714	0.043623	0.105527	0.924994
shade	shd	FBgn0003388	0.094387	0.154879	0.016507	0.0423905	0.707998	0.999817
shifted	shf	FBgn0003390	0.0183246	0.0857493	0.958701	0.989335	0.886202	0.999817
shotgun	shg	FBgn0003391	0.824447	0.837045	0.00154631	0.00579357	0.254995	0.968429
shibire	shi	FBgn0003392	0.0712475	0.129318	0.289653	0.455908	0.878293	0.999817
schnurri	shn	FBgn0003396	0.0553715	0.112112	0.177198	0.308465	0.678545	0.999817
shutdown	shu	FBgn0003401	0.012942	0.0857493	0.00202412	0.00720893	0.270091	0.974461
seven in absentia	sina	FBgn0003410	0.125918	0.189667	0.148028	0.265998	0.431859	0.999817
sisterless A	sisA	FBgn0003411	0.0173979	0.0857493	0.792329	0.92279	0.958482	0.999817
skuld	skd	FBgn0003415	0.0885466	0.148727	0.00185978	0.00673308	0.323222	0.998124
small wing	sl	FBgn0003416	0.0544391	0.111183	0.000462449	0.00221157	0.219669	0.943996
sluggish A	slgA	FBgn0003423	0.0215094	0.0857493	0.698756	0.861463	0.947937	0.999817
slowpoke	slo	FBgn0003429	0.0486684	0.105393	0.148312	0.26636	0.801586	0.999817
sloppy paired 1	slp1	FBgn0003430	0.00651149	0.0857493	0.589885	0.770668	0.85014	0.999817
smooth	sm	FBgn0003435	0.0958978	0.156629	0.000172402	0.00103243	0.495621	0.999817
smoothened	smo	FBgn0003444	0.116196	0.179236	0.000145925	0.000908152	0.270954	0.974461
singed	sn	FBgn0003447	0.234116	0.298481	0.00304227	0.0101338	0.473956	0.999817
snail	sna	FBgn0003448	0.0252535	0.0863637	0.944262	0.984974	0.92622	0.999817
sans fille	snf	FBgn0003449	0.0356408	0.0934067	0.00285046	0.00957842	0.409133	0.999817
snake	snk	FBgn0003450	0.0164682	0.0857493	0.727616	0.881952	0.893746	0.999817
stonewall	stwl	FBgn0003459	0.378304	0.433607	0.000272026	0.00146514	0.141116	0.935055
sine oculis	so	FBgn0003460	0.0267041	0.0868461	0.746682	0.895157	0.782201	0.999817
Superoxide dismutase 1	Sod1	FBgn0003462	0.0100585	0.0857493	0.899711	0.972746	0.966642	0.999817
short gastrulation	sog	FBgn0003463	0.145953	0.210534	0.210762	0.354705	0.558543	0.999817
small optic lobes	sol	FBgn0003464	0.185014	0.25058	4.98e-05	0.000422401	0.0610729	0.924994
spire	spir	FBgn0003475	0.0296428	0.0887015	0.000260436	0.0014142	0.435986	0.999817
spindle A	spn-A	FBgn0003479	0.0908544	0.151116	0.171202	0.299798	0.681907	0.999817
spindle B	spn-B	FBgn0003480	0.0274307	0.0873104	0.270992	0.433386	0.948647	0.999817
spindle D	spn-D	FBgn0003482	0.870078	0.878696	0.00090061	0.00373811	0.0685685	0.924994
spindle E	spn-E	FBgn0003483	0.0834882	0.142911	4.98e-05	0.000422401	0.135757	0.933675
spook	spo	FBgn0003486	0.0120724	0.0857493	0.101027	0.19438	0.825514	0.999817
spatzle	spz	FBgn0003495	0.431513	0.481499	0.000578942	0.00264091	0.291251	0.985971
stripe	sr	FBgn0003499	0.000640299	0.0857493	0.0182706	0.0461591	0.0189952	0.924994
Btk family kinase at 29A	Btk29A	FBgn0003502	0.493858	0.538609	0.00198404	0.0071052	0.544878	0.999817
serpent	srp	FBgn0003507	0.0166769	0.0857493	0.0270388	0.0643974	0.625731	0.999817
Serendipity delta	Sry-delta	FBgn0003512	0.0237965	0.0858469	0.372985	0.552121	0.90197	0.999817
spineless	ss	FBgn0003513	0.0133423	0.0857493	0.861144	0.958061	0.916815	0.999817
spaghetti squash	sqh	FBgn0003514	0.017632	0.0857493	0.06325	0.131909	0.680018	0.999817
scarlet	st	FBgn0003515	0.105934	0.168087	0.522279	0.708786	0.938068	0.999817
stubarista	sta	FBgn0003517	0.00796793	0.0857493	0.000116388	0.000766091	0.14599	0.93519
staufen	stau	FBgn0003520	0.0848774	0.144329	0.0727305	0.147943	0.785313	0.999817
string	stg	FBgn0003525	0.521681	0.563542	0.000123004	0.00080086	0.32374	0.998124
stand still	stil	FBgn0003527	0.223594	0.288343	0.296464	0.463579	0.997178	0.999817
subito	sub	FBgn0003545	0.135583	0.199916	0.00307699	0.0102368	0.38848	0.999817
Suppressor of deltex	Su(dx)	FBgn0003557	0.0342444	0.0924494	0.0132367	0.0351217	0.559468	0.999817
suppressor of forked	su(f)	FBgn0003559	0.0214859	0.0857493	0.234334	0.385881	0.728552	0.999817
suppressor of Hairy wing	su(Hw)	FBgn0003567	0.698859	0.723724	0.00698353	0.0204326	0.683183	0.999817
suppressor of sable	su(sable)	FBgn0003575	0.309893	0.370446	0.000219899	0.00123871	0.0830037	0.924994
Suppressor of variegation 3-7	Su(var)3-7	FBgn0003598	0.351001	0.408502	0.000492772	0.0023291	0.304432	0.98805
Suppressor of variegation 205	Su(var)205	FBgn0003607	0.0307269	0.089438	0.00345804	0.0112596	0.265877	0.973546
Suppressor of variegation 2-10	Su(var)2-10	FBgn0003612	0.268566	0.331253	0.000550221	0.00254195	0.152341	0.93519
suppressor of white-apricot	su(w[a])	FBgn0003638	0.10652	0.168709	0.295462	0.462671	0.821656	0.999817
seven up	svp	FBgn0003651	0.0170082	0.0857493	0.587295	0.768337	0.708342	0.999817
short wing	sw	FBgn0003654	0.031725	0.0900273	0.00491147	0.0151869	0.0162121	0.924994
swallow	swa	FBgn0003655	0.150807	0.215541	6.98e-05	0.000533656	0.159157	0.93519
swiss cheese	sws	FBgn0003656	0.10202	0.163741	0.402948	0.584396	0.994203	0.999817
Synaptobrevin	Syb	FBgn0003660	0.0590092	0.116028	0.324552	0.497648	0.886537	0.999817
Chaperonin containing TCP1 subunit 1	CCT1	FBgn0003676	0.0815522	0.140816	2.82e-05	0.000294969	0.0993226	0.924994
terminus	term	FBgn0003683	0.0114356	0.0857493	0.786048	0.920501	0.830622	0.999817
TATA binding protein	Tbp	FBgn0003687	0.0175542	0.0857493	0.000536509	0.0024955	0.280242	0.982112
three rows	thr	FBgn0003701	0.242277	0.306524	0.0314433	0.0731466	0.26783	0.974461
temperature-induced paralytic E	tipE	FBgn0003710	0.0393848	0.0965678	0.348953	0.525228	0.823909	0.999817
technical knockout	tko	FBgn0003714	0.476465	0.522841	0.00147613	0.00557573	0.383553	0.999817
thickveins	tkv	FBgn0003716	0.0217586	0.0857493	0.0279123	0.0661377	0.567268	0.999817
tolloid	tld	FBgn0003719	0.0216022	0.0857493	0.873396	0.96238	0.955651	0.999817
tailless	tll	FBgn0003720	0.0146968	0.0857493	0.901467	0.973686	0.863222	0.999817
Tropomyosin 1	Tm1	FBgn0003721	0.039039	0.096274	0.227728	0.377035	0.846988	0.999817
Epidermal growth factor receptor	Egfr	FBgn0003731	0.00816242	0.0857493	0.196894	0.33604	0.921899	0.999817
torso	tor	FBgn0003733	0.325783	0.384814	9.27e-05	0.00064981	0.123806	0.932439
transformer	tra	FBgn0003741	0.304083	0.365035	0.00228491	0.00797137	0.171919	0.93758
transformer 2	tra2	FBgn0003742	0.0161865	0.0857493	0.0117998	0.0318831	0.232462	0.950919
tricornered	trc	FBgn0003744	0.0468956	0.103755	0.00322671	0.0106441	0.191524	0.939113
Gustatory receptor 5a	Gr5a	FBgn0003747	0.00608638	0.0857493	0.594566	0.774372	0.346528	0.999817
Trehalase	Treh	FBgn0003748	0.00791137	0.0857493	0.458476	0.643812	0.914067	0.999817
trunk	trk	FBgn0003751	0.500316	0.544407	0.000125774	0.000813549	0.0292635	0.924994
transient receptor potential	trp	FBgn0003861	0.0126451	0.0857493	0.18583	0.321284	0.946345	0.999817
trithorax	trx	FBgn0003862	0.0742308	0.132543	0.0338125	0.0776112	0.645324	0.999817
alphaTrypsin	alphaTry	FBgn0003863	0.00268993	0.0857493	0.107316	0.20382	0.714069	0.999817
twisted gastrulation	tsg	FBgn0003865	0.0229957	0.0858469	0.832942	0.944444	0.873449	0.999817
teashirt	tsh	FBgn0003866	0.235182	0.299464	0.801469	0.927969	0.291894	0.985971
torso-like	tsl	FBgn0003867	0.0460945	0.103203	0.805667	0.930304	0.785062	0.999817
tramtrack	ttk	FBgn0003870	0.39848	0.452123	0.000464534	0.00221816	0.112259	0.924994
tube	tub	FBgn0003882	0.101868	0.163594	0.0158691	0.0409981	0.610888	0.999817
alpha-Tubulin at 84B	alphaTub84B	FBgn0003884	0.0120182	0.0857493	0.0415216	0.0921868	0.801759	0.999817
alpha-Tubulin at 84D	alphaTub84D	FBgn0003885	0.0342372	0.0924494	0.000837662	0.00351363	0.731856	0.999817
alpha-Tubulin at 85E	alphaTub85E	FBgn0003886	0.499338	0.543562	7.66e-07	0.000125157	0.0423723	0.924994
beta-Tubulin at 60D	betaTub60D	FBgn0003888	0.0395402	0.0967002	1e-05	0.000183748	0.146434	0.93519
beta-Tubulin at 85D	betaTub85D	FBgn0003889	0.176412	0.241574	1.31e-05	0.000201229	0.168946	0.935466
beta-Tubulin at 97EF	betaTub97EF	FBgn0003890	0.397696	0.45147	0.317821	0.48955	0.87776	0.999817
tudor	tud	FBgn0003891	0.023475	0.0858469	0.12446	0.23052	0.783705	0.999817
patched	ptc	FBgn0003892	0.00648552	0.0857493	0.843036	0.948459	0.680682	0.999817
tailup	tup	FBgn0003896	0.0210948	0.0857493	0.484806	0.672112	0.759423	0.999817
twist	twi	FBgn0003900	0.022821	0.0857928	0.493029	0.681066	0.82434	0.999817
small nuclear RNA U1 at 21D	snRNA:U1:21D	FBgn0003916	0.297948	0.359534	0.843143	0.948466	0.802729	0.999817
small nuclear RNA U2 at 14B	snRNA:U2:14B	FBgn0003920	0.222999	0.287839	0.978492	0.995814	0.062698	0.924994
small nuclear RNA U2 at 38AB a	snRNA:U2:38ABa	FBgn0003922	0.172388	0.237367	0.935955	0.983713	0.255458	0.969449
		FBgn0003926	0.259768	0.323056	0.307293	0.476548	0.0965423	0.924994
small nuclear RNA U4 at 39B	snRNA:U4:39B	FBgn0003930	0.231534	0.296028	0.781092	0.91752	0.307147	0.989291
small nuclear RNA U4 at 38AB	snRNA:U4:38AB	FBgn0003931	0.0204261	0.0857493	0.00968806	0.0270472	0.00477139	0.924994
small nuclear RNA U5 at 14B	snRNA:U5:14B	FBgn0003933	0.468495	0.515421	0.119427	0.222623	0.144857	0.93519
small nuclear RNA U5 at 23D	snRNA:U5:23D	FBgn0003934	0.673204	0.700737	0.872906	0.962167	0.0165408	0.924994
small nuclear RNA U5 at 34A	snRNA:U5:34A	FBgn0003935	0.152173	0.216748	0.009617	0.0269044	0.042684	0.924994
small nuclear RNA U5 at 35D	snRNA:U5:35D	FBgn0003936	0.198398	0.263988	0.368473	0.547442	0.963538	0.999817
small nuclear RNA U5 at 63BC	snRNA:U5:63BC	FBgn0003938	0.679239	0.706294	0.411628	0.593236	0.344521	0.999817
Ribosomal protein L40	RpL40	FBgn0003941	0.00552401	0.0857493	0.00076366	0.00327959	0.2419	0.959506
Ribosomal protein S27A	RpS27A	FBgn0003942	0.00662001	0.0857493	0.000394396	0.00195414	0.206714	0.939113
Ubiquitin-63E	Ubi-p63E	FBgn0003943	0.0197574	0.0857493	0.00068214	0.00299841	0.405845	0.999817
Ultrabithorax	Ubx	FBgn0003944	0.0188962	0.0857493	0.27455	0.437832	0.788618	0.999817
uncoordinated	unc	FBgn0003950	0.0333031	0.0915023	0.696437	0.859322	0.915869	0.999817
Urate oxidase	Uro	FBgn0003961	0.00113379	0.0857493	0.000249443	0.00136713	0.10043	0.924994
u-shaped	ush	FBgn0003963	0.026993	0.0870441	0.0251153	0.0605366	0.624833	0.999817
ultraspiracle	usp	FBgn0003964	0.657032	0.686239	8.45e-05	0.00061301	0.0512839	0.924994
vermilion	v	FBgn0003965	0.852008	0.862004	0.352341	0.528854	0.101338	0.924994
vacuolar peduncle	vap	FBgn0003969	0.0469211	0.103773	0.000284994	0.00151536	0.318974	0.99811
vestigial	vg	FBgn0003975	0.121403	0.184893	0.0991728	0.19154	0.716986	0.999817
virilizer	vir	FBgn0003977	0.0187245	0.0857493	0.416551	0.598531	0.810213	0.999817
valois	vls	FBgn0003978	0.0407455	0.0979462	0.0518526	0.111475	0.108047	0.924994
Vitelline membrane 26Aa	Vm26Aa	FBgn0003979	0.270327	0.332944	0.000594261	0.00269487	0.315875	0.994482
Vitelline membrane 26Ab	Vm26Ab	FBgn0003980	0.265397	0.328354	0.00084265	0.00352942	0.368301	0.999817
Vitelline membrane 34Ca	Vm34Ca	FBgn0003983	0.289343	0.351426	0.000940911	0.0038657	0.283085	0.984139
vein	vn	FBgn0003984	0.00694841	0.0857493	0.690265	0.854657	0.41866	0.999817
white	w	FBgn0003996	0.0149082	0.0857493	0.9829	0.99716	0.877628	0.999817
head involution defective	hid	FBgn0003997	0.348036	0.40575	0.661276	0.830347	0.679075	0.999817
windbeutel	wbl	FBgn0004003	0.51727	0.559476	4.41e-05	0.000392054	0.166673	0.93519
yellow	y	FBgn0004034	0.498707	0.543094	0.00131354	0.00506785	0.209971	0.941156
Yolk protein 1	Yp1	FBgn0004045	0.0807257	0.139941	0.000482038	0.00228503	0.11179	0.924994
Yolk protein 3	Yp3	FBgn0004047	0.0743603	0.132619	0.000238566	0.00132001	0.129932	0.932439
yurt	yrt	FBgn0004049	0.15148	0.216217	0.0132327	0.0351168	0.59559	0.999817
zeste	z	FBgn0004050	0.0906715	0.150962	0.103408	0.198045	0.839697	0.999817
Z600	Z600	FBgn0004052	0.545138	0.58476	0.038728	0.0868661	0.748995	0.999817
zerknullt	zen	FBgn0004053	0.0201584	0.0857493	0.418569	0.60073	0.94605	0.999817
zerknullt-related	zen2	FBgn0004054	0.816265	0.829517	0.498971	0.686641	0.32182	0.998124
unzipped	uzip	FBgn0004055	0.103952	0.165874	0.994388	0.999283	0.941692	0.999817
Zwischenferment	Zw	FBgn0004057	0.0774504	0.13621	0.00267907	0.00909974	0.874955	0.999817
Proteasome alpha4 subunit	Prosalpha4	FBgn0004066	0.0967123	0.157508	0.0145766	0.0381155	0.380186	0.999817
Dihydrofolate reductase	Dhfr	FBgn0004087	0.136607	0.200932	0.000139219	0.000874807	0.203106	0.939113
blistered	bs	FBgn0004101	0.0118532	0.0857493	0.438224	0.622109	0.674231	0.999817
ocelliless	oc	FBgn0004102	0.00672382	0.0857493	0.416557	0.598531	0.417698	0.999817
Protein phosphatase 1 at 87B	Pp1-87B	FBgn0004103	0.0268997	0.0870441	0.0370344	0.083668	0.727143	0.999817
Cyclin-dependent kinase 1	Cdk1	FBgn0004106	0.0931057	0.153397	0.000676082	0.00297682	0.336239	0.999817
Cyclin-dependent kinase 2	Cdk2	FBgn0004107	0.164736	0.229304	0.000219217	0.00123658	0.350672	0.999817
Neurotactin	Nrt	FBgn0004108	0.00972424	0.0857493	0.0104064	0.0287359	0.206483	0.939113
tinman	tin	FBgn0004110	0.00329766	0.0857493	0.843625	0.948604	0.471471	0.999817
Tropomyosin 2	Tm2	FBgn0004117	0.0359662	0.0935715	0.777829	0.915957	0.983676	0.999817
nicotinic Acetylcholine Receptor beta2	nAChRbeta2	FBgn0004118	0.682314	0.708991	0.298928	0.466566	0.913674	0.999817
boca	boca	FBgn0004132	0.0325899	0.0906101	0.00598397	0.0179885	0.283735	0.984139
blown fuse	blow	FBgn0004133	0.0307013	0.089438	0.000621835	0.00279335	0.457037	0.999817
nullo	nullo	FBgn0004143	0.00343858	0.0857493	0.642982	0.814886	0.650787	0.999817
karst	kst	FBgn0004167	0.0314903	0.0898804	0.030006	0.0703481	0.78916	0.999817
5-hydroxytryptamine (serotonin) receptor 1A	5-HT1A	FBgn0004168	0.00711698	0.0857493	0.506501	0.694004	0.815975	0.999817
upheld	up	FBgn0004169	0.0464884	0.103526	0.868037	0.960719	0.966144	0.999817
scute	sc	FBgn0004170	0.0312583	0.0898179	0.0330823	0.0762824	0.165201	0.93519
Male-specific RNA 98Cb	Mst98Cb	FBgn0004171	0.0486506	0.105374	3.73e-06	0.0001337	0.0540662	0.924994
Male-specific RNA 84Db	Mst84Db	FBgn0004173	0.111867	0.174438	1.27e-05	0.000198745	0.120545	0.929008
Male-specific RNA 84Dc	Mst84Dc	FBgn0004174	0.190297	0.255876	2.36e-05	0.000267675	0.198436	0.939113
Male-specific RNA 84Dd	Mst84Dd	FBgn0004175	0.323713	0.382929	3.21e-05	0.000318815	0.355112	0.999817
microtubule star	mts	FBgn0004177	0.0722931	0.130499	0.0336102	0.0772563	0.814739	0.999817
Cysteine string protein	Csp	FBgn0004179	0.0545215	0.111284	0.363759	0.542517	0.878366	0.999817
Ejaculatory bulb protein	Ebp	FBgn0004181	0.165779	0.23036	4.32e-05	0.000386926	0.165183	0.93519
small nuclear RNA U1 at 82Eb	snRNA:U1:82Eb	FBgn0004183	0.422225	0.473415	0.00576199	0.0174149	0.0705404	0.924994
small nuclear RNA U1 at 95C a	snRNA:U1:95Ca	FBgn0004185	0.502459	0.546299	0.380289	0.560426	0.0869958	0.924994
small nuclear RNA U1 at 95C b	snRNA:U1:95Cb	FBgn0004186	0.299222	0.360722	0.770164	0.91106	0.88876	0.999817
small nuclear RNA U1 at 95C c	snRNA:U1:95Cc	FBgn0004187	0.0408231	0.0979906	0.000437312	0.00211823	0.0374253	0.924994
small nuclear RNA U6 at 96A a	snRNA:U6:96Aa	FBgn0004188	0.0400694	0.0971908	0.276055	0.439498	0.444528	0.999817
small nuclear RNA U6 at 96A b	snRNA:U6:96Ab	FBgn0004189	0.102364	0.164114	0.822345	0.938533	0.201771	0.939113
small nuclear RNA U6 at 96A c	snRNA:U6:96Ac	FBgn0004190	0.030906	0.0895048	0.374081	0.553188	0.261409	0.971486
small nuclear RNA U2 at 34AB a	snRNA:U2:34ABa	FBgn0004191	0.387364	0.442032	0.282716	0.447509	0.696619	0.999817
small nuclear RNA U2 at 34AB b	snRNA:U2:34ABb	FBgn0004192	0.18676	0.252334	0.550627	0.735258	0.240007	0.95768
Serrate	Ser	FBgn0004197	0.00784337	0.0857493	0.323509	0.496519	0.598654	0.999817
cut	ct	FBgn0004198	0.28263	0.344978	0.0111845	0.0305001	0.090251	0.924994
no on or off transient A	nonA	FBgn0004227	0.059862	0.116927	0.0120666	0.0324525	0.454257	0.999817
midgut expression 1	mex1	FBgn0004228	0.0513483	0.108041	0.967448	0.993052	0.693317	0.999817
Heterogeneous nuclear ribonucleoprotein at 87F	Hrb87F	FBgn0004237	0.152758	0.217333	0.0169563	0.0433589	0.571507	0.999817
Diptericin A	DptA	FBgn0004240	0.0112498	0.0857493	0.000305689	0.00159711	0.0989182	0.924994
Synaptotagmin 1	Syt1	FBgn0004242	0.0871387	0.146956	0.10793	0.204698	0.890321	0.999817
Resistant to dieldrin	Rdl	FBgn0004244	0.163313	0.22793	0.0938591	0.183132	0.859338	0.999817
Transcript 48	T48	FBgn0004359	0.0239573	0.0858469	0.398416	0.579642	0.81236	0.999817
Wnt oncogene analog 2	Wnt2	FBgn0004360	0.0114424	0.0857493	0.239638	0.392703	0.913877	0.999817
High mobility group protein D	HmgD	FBgn0004362	0.172153	0.237164	0.000300901	0.00158178	0.346889	0.999817
porin	porin	FBgn0004363	0.0133171	0.0857493	0.436528	0.62019	0.941655	0.999817
18 wheeler	18w	FBgn0004364	0.235709	0.299986	0.553489	0.738046	0.854284	0.999817
meiotic 41	mei-41	FBgn0004367	0.0185676	0.0857493	0.18731	0.323267	0.837175	0.999817
Protein tyrosine phosphatase 4E	Ptp4E	FBgn0004368	0.239383	0.303763	6.44e-05	0.00050287	0.0347463	0.924994
Protein tyrosine phosphatase 99A	Ptp99A	FBgn0004369	0.0703379	0.128385	0.203036	0.344564	0.577963	0.999817
Protein tyrosine phosphatase 10D	Ptp10D	FBgn0004370	0.960559	0.963054	0.000268766	0.00145144	0.0415369	0.924994
always early	aly	FBgn0004372	0.012374	0.0857493	0.0155628	0.0403364	0.877017	0.999817
four wheel drive	fwd	FBgn0004373	0.0471505	0.104029	0.953289	0.98704	0.875261	0.999817
nebbish	neb	FBgn0004374	0.0209717	0.0857493	0.941975	0.984673	0.848723	0.999817
Kinesin-like protein at 61F	Klp61F	FBgn0004378	0.55373	0.59282	0.000487504	0.00230891	0.3924	0.999817
Kinesin-like protein at 67A	Klp67A	FBgn0004379	0.117282	0.180183	0.00146806	0.00555487	0.380983	0.999817
Kinesin-like protein at 64D	Klp64D	FBgn0004380	0.123935	0.187621	0.011169	0.0304732	0.901673	0.999817
Kinesin-like protein at 68D	Klp68D	FBgn0004381	0.416671	0.468224	0.00169508	0.00623426	0.269105	0.974461
Kinesin-like protein at 98A	Klp98A	FBgn0004387	0.0707543	0.128863	0.0444874	0.0977939	0.179214	0.938659
bottleneck	bnk	FBgn0004389	0.0173224	0.0857493	0.920528	0.979175	0.821432	0.999817
Ras GTPase activating protein 1	RasGAP1	FBgn0004390	0.271693	0.334245	0.000125806	0.000813549	0.10101	0.924994
shattered	shtd	FBgn0004391	0.0239647	0.0858469	0.00645397	0.0191388	0.592101	0.999817
POU domain protein 2	pdm2	FBgn0004394	0.0517123	0.10847	0.957878	0.988996	0.932167	0.999817
unkempt	unk	FBgn0004395	0.0842308	0.143621	0.00111184	0.00442335	0.115701	0.924994
Cyclic-AMP response element binding protein A	CrebA	FBgn0004396	0.0387315	0.0960115	0.400063	0.581323	0.822396	0.999817
Vinculin	Vinc	FBgn0004397	0.163959	0.228477	0.126161	0.232992	0.798668	0.999817
rhino	rhi	FBgn0004400	0.822408	0.835236	5.72e-05	0.000462253	0.884536	0.999817
Protein on ecdysone puffs	Pep	FBgn0004401	0.0469257	0.103773	0.00098564	0.00401286	0.333664	0.999786
Ribosomal protein S14a	RpS14a	FBgn0004403	0.016007	0.0857493	0.000789428	0.00336087	0.31861	0.997824
Ribosomal protein S14b	RpS14b	FBgn0004404	0.0208113	0.0857493	0.000768409	0.00329562	0.316927	0.995791
DNA polymerase gamma subunit 1	PolG1	FBgn0004406	0.0104514	0.0857493	0.335321	0.509535	0.798173	0.999817
male-specific opa containing gene	msopa	FBgn0004414	0.0820774	0.141375	2.82e-06	0.000127945	0.0769644	0.924994
maternal expression at 31B	me31B	FBgn0004419	0.137837	0.202284	0.000589423	0.00267892	0.398531	0.999817
Lysozyme B	LysB	FBgn0004425	0.00843747	0.0857493	0.000672145	0.00296404	0.0671206	0.924994
Lysozyme C	LysC	FBgn0004426	0.0123096	0.0857493	0.00405232	0.0129476	0.564739	0.999817
Lysozyme D	LysD	FBgn0004427	0.0272609	0.0873104	0.00137309	0.00526005	0.336675	0.999817
Lysozyme E	LysE	FBgn0004428	0.0103093	0.0857493	0.00102788	0.00415872	0.16865	0.935393
Lysozyme P	LysP	FBgn0004429	0.022821	0.0857928	0.0366902	0.0830442	0.750053	0.999817
Lysozyme S	LysS	FBgn0004430	0.0224855	0.0857493	0.910178	0.976236	0.912799	0.999817
Lysozyme X	LysX	FBgn0004431	0.752835	0.772173	0.00550387	0.0167189	0.904	0.999817
Cyclophilin 1	Cyp1	FBgn0004432	0.0113264	0.0857493	0.00140402	0.00535576	0.32588	0.998124
G protein alpha q subunit	Galphaq	FBgn0004435	0.0960122	0.156752	0.723414	0.879094	0.963839	0.999817
Ubiquitin conjugating enzyme 6	Ubc6	FBgn0004436	0.0324591	0.0903589	0.465012	0.65106	0.881302	0.999817
Tenascin major	Ten-m	FBgn0004449	0.0835414	0.142976	0.409416	0.590913	0.850302	0.999817
multiple edematous wings	mew	FBgn0004456	0.0102197	0.0857493	0.00241192	0.00834266	0.230981	0.950919
RNA polymerase III subunit B	Polr3B	FBgn0004463	0.0321668	0.0903321	0.00248641	0.00854935	0.355019	0.999817
Suppressor of ref(2)P sterility	Su(P)	FBgn0004465	0.11059	0.173223	0.0329325	0.0759894	0.455655	0.999817
Glycogen phosphorylase	GlyP	FBgn0004507	0.00647198	0.0857493	0.639258	0.811533	0.909604	0.999817
Furin 1	Fur1	FBgn0004509	0.0786875	0.137722	0.0598048	0.125835	0.613912	0.999817
Ets at 97D	Ets97D	FBgn0004510	0.243869	0.308129	0.000389503	0.00193463	0.366102	0.999817
dusky	dy	FBgn0004511	0.0266995	0.0868461	0.944999	0.985297	0.917865	0.999817
Multi drug resistance 49	Mdr49	FBgn0004512	0.0388962	0.0960526	0.0663111	0.137165	0.859042	0.999817
Multi drug resistance 65	Mdr65	FBgn0004513	0.198711	0.264296	0.356389	0.533787	0.967065	0.999817
Octopamine-Tyramine receptor	Oct-TyrR	FBgn0004514	0.0186837	0.0857493	0.946292	0.985564	0.902083	0.999817
Glutamic acid decarboxylase 1	Gad1	FBgn0004516	0.129953	0.193835	0.0508529	0.109707	0.957457	0.999817
Adipokinetic hormone	Akh	FBgn0004552	0.0219671	0.0857493	0.556409	0.740749	0.69303	0.999817
Ecdysone-dependent gene 91	Edg91	FBgn0004554	0.0294169	0.0885241	0.797454	0.925766	0.609059	0.999817
Dead box protein 73D	Dbp73D	FBgn0004556	0.26869	0.331356	1.62e-05	0.000223025	0.0867229	0.924994
sloppy paired 2	slp2	FBgn0004567	0.0214132	0.0857493	0.943773	0.984974	0.794258	0.999817
argos	aos	FBgn0004569	0.0550113	0.111788	0.0766195	0.154478	0.185123	0.938659
5-hydroxytryptamine (serotonin) receptor 7	5-HT7	FBgn0004573	0.0180454	0.0857493	0.70918	0.869912	0.890949	0.999817
Ras opposite	Rop	FBgn0004574	0.10453	0.166454	0.125461	0.23195	0.525226	0.999817
Synapsin	Syn	FBgn0004575	0.0465658	0.103557	0.0767096	0.154563	0.939211	0.999817
Peroxidase	Pxd	FBgn0004577	0.0886749	0.148897	0.6094	0.786071	0.982338	0.999817
Calbindin 53E	Cbp53E	FBgn0004580	0.0860233	0.145636	0.126168	0.232992	0.982032	0.999817
benign gonial cell neoplasm	bgcn	FBgn0004581	0.0343914	0.0925488	0.00362654	0.0117466	0.723307	0.999817
expanded	ex	FBgn0004583	0.173381	0.238446	0.0842507	0.167145	0.276181	0.976744
Recombination repair protein 1	Rrp1	FBgn0004584	0.113925	0.176759	0.00160391	0.00595843	0.551417	0.999817
B52	B52	FBgn0004587	0.0272645	0.0873104	0.000216685	0.0012251	0.160923	0.93519
Ecdysone-induced gene 71Ea	Eig71Ea	FBgn0004588	0.847491	0.858023	0.677196	0.843089	0.590035	0.999817
Ecdysone-induced gene 71Eb	Eig71Eb	FBgn0004589	0.962032	0.964352	0.0198187	0.0495071	0.967964	0.999817
Ecdysone-induced gene 71Ec	Eig71Ec	FBgn0004590	0.0219884	0.0857493	0.100147	0.192939	0.635005	0.999817
Ecdysone-induced gene 71Ed	Eig71Ed	FBgn0004591	0.555783	0.594704	0.300567	0.468628	0.475433	0.999817
Ecdysone-induced gene 71Ee	Eig71Ee	FBgn0004592	0.0160267	0.0857493	0.341904	0.517307	0.323604	0.998124
Ecdysone-induced gene 71Ef	Eig71Ef	FBgn0004593	0.00480835	0.0857493	0.104951	0.200314	0.556802	0.999817
Ecdysone-induced gene 71Eg	Eig71Eg	FBgn0004594	0.314108	0.374463	0.419417	0.601787	0.734494	0.999817
prospero	pros	FBgn0004595	0.268013	0.330848	0.0680406	0.140055	0.765243	0.999817
Cyclin C	CycC	FBgn0004597	0.0206471	0.0857493	0.988179	0.998713	0.631689	0.999817
Furin 2	Fur2	FBgn0004598	0.118041	0.181083	0.00033897	0.00172865	0.261322	0.971486
Zn finger homeodomain 1	zfh1	FBgn0004606	0.0409767	0.0980857	0.0158712	0.0409981	0.187905	0.939113
Zn finger homeodomain 2	zfh2	FBgn0004607	0.129145	0.19295	0.200137	0.340464	0.793467	0.999817
Phospholipase C at 21C	Plc21C	FBgn0004611	0.139527	0.203932	0.111842	0.210762	0.522326	0.999817
glass	gl	FBgn0004618	0.00947126	0.0857493	0.739119	0.890162	0.823218	0.999817
Glutamate receptor IA	GluRIA	FBgn0004619	0.0134533	0.0857493	0.319837	0.492094	0.735332	0.999817
Glutamate receptor IIA	GluRIIA	FBgn0004620	0.0112786	0.0857493	0.744763	0.893818	0.890299	0.999817
Tachykinin-like receptor at 99D	TkR99D	FBgn0004622	0.0132709	0.0857493	0.836031	0.946226	0.900236	0.999817
G protein beta-subunit 76C	Gbeta76C	FBgn0004623	0.0342997	0.0925082	0.414768	0.596616	0.963297	0.999817
Cystatin-like	Cys	FBgn0004629	0.0646718	0.121795	0.509928	0.697302	0.861341	0.999817
rhomboid	rho	FBgn0004635	0.120555	0.183964	0.102739	0.19709	0.0522027	0.924994
Rap1 GTPase	Rap1	FBgn0004636	0.0472929	0.104205	0.0221461	0.0544319	0.685226	0.999817
downstream of receptor kinase	drk	FBgn0004638	0.0715622	0.129693	0.0166471	0.0426895	0.52715	0.999817
Zeste-white 10	Zw10	FBgn0004643	0.00900446	0.0857493	0.00594799	0.0179036	0.471062	0.999817
hedgehog	hh	FBgn0004644	0.0164647	0.0857493	0.943537	0.984974	0.883742	0.999817
optic ganglion reduced	ogre	FBgn0004646	0.0206996	0.0857493	0.359893	0.537899	0.915977	0.999817
Notch	N	FBgn0004647	0.896351	0.90326	1.73e-05	0.000231108	0.105357	0.924994
silver	svr	FBgn0004648	0.0508519	0.10748	0.0641896	0.133604	0.760963	0.999817
yolkless	yl	FBgn0004649	0.10455	0.166467	5.75e-05	0.000464243	0.123212	0.932439
female sterile (1) Nasrat	fs(1)N	FBgn0004650	0.182196	0.24784	6.18e-05	0.000490161	0.0996485	0.924994
fruitless	fru	FBgn0004652	0.018106	0.0857493	0.767447	0.909015	0.29436	0.985971
Phosphogluconate dehydrogenase	Pgd	FBgn0004654	0.01989	0.0857493	0.512404	0.699721	0.738439	0.999817
wings apart-like	wapl	FBgn0004655	0.620191	0.653062	0.000114926	0.000759242	0.161891	0.93519
female sterile (1) homeotic	fs(1)h	FBgn0004656	0.134379	0.198556	0.000554366	0.00255687	0.243684	0.961218
myospheroid	mys	FBgn0004657	0.04305	0.100178	0.188258	0.324512	0.872496	0.999817
single-minded	sim	FBgn0004666	0.0126765	0.0857493	0.0222177	0.0545665	0.703314	0.999817
Myosin light chain cytoplasmic	Mlc-c	FBgn0004687	0.014398	0.0857493	0.0206767	0.0513731	0.587426	0.999817
Xeroderma pigmentosum, complementation group C	Xpc	FBgn0004698	0.150137	0.214925	0.000372585	0.00186828	0.337385	0.999817
Ccp84Ag	Ccp84Ag	FBgn0004777	0.0133574	0.0857493	0.992643	0.998887	0.811713	0.999817
Ccp84Af	Ccp84Af	FBgn0004778	0.0158166	0.0857493	0.0833247	0.165666	0.689872	0.999817
Ccp84Ae	Ccp84Ae	FBgn0004779	0.0266265	0.0868443	0.974048	0.994374	0.995027	0.999817
Ccp84Ad	Ccp84Ad	FBgn0004780	0.0243357	0.0859918	0.909125	0.975914	0.998795	0.999817
Ccp84Ac	Ccp84Ac	FBgn0004781	0.0151764	0.0857493	0.999877	0.999939	0.952246	0.999817
Ccp84Ab	Ccp84Ab	FBgn0004782	0.073453	0.13167	0.365966	0.544875	0.882509	0.999817
Ccp84Aa	Ccp84Aa	FBgn0004783	0.00656661	0.0857493	0.222733	0.370772	0.389013	0.999817
inactivation no afterpotential C	inaC	FBgn0004784	0.175167	0.240193	0.121684	0.226232	0.951243	0.999817
retained	retn	FBgn0004795	0.838285	0.849711	0.000279455	0.00149473	0.384582	0.999817
midway	mdy	FBgn0004797	0.00829297	0.0857493	0.00709074	0.0207014	0.644922	0.999817
female sterile (2) ltoPP43	fs(2)ltoPP43	FBgn0004811	0.381195	0.43622	0.179877	0.312458	0.671735	0.999817
Histone H3.3B	His3.3B	FBgn0004828	0.035052	0.0929947	0.0207744	0.0515923	0.719271	0.999817
Xeroderma pigmentosum group A-like	Xpac	FBgn0004832	0.00543094	0.0857493	0.395154	0.576049	0.617105	0.999817
Suppressor of Hairless	Su(H)	FBgn0004837	0.028204	0.0876449	0.745555	0.894271	0.788765	0.999817
Heterogeneous nuclear ribonucleoprotein at 27C	Hrb27C	FBgn0004838	0.029925	0.0889176	0.00473406	0.0147479	0.472089	0.999817
off-track	otk	FBgn0004839	0.0351013	0.0930417	0.981523	0.997124	0.902421	0.999817
Tachykinin-like receptor at 86C	TkR86C	FBgn0004841	0.0177885	0.0857493	0.761633	0.905231	0.956838	0.999817
RYamide receptor	RYa-R	FBgn0004842	0.0192775	0.0857493	0.987429	0.998435	0.875484	0.999817
Adenylyl cyclase 76E	Ac76E	FBgn0004852	0.0525459	0.109188	0.871681	0.961783	0.395989	0.999817
BarH2	B-H2	FBgn0004854	0.0165202	0.0857493	0.478499	0.666159	0.935362	0.999817
RNA polymerase II subunit I	Polr2I	FBgn0004855	0.11457	0.177471	0.00364157	0.0117839	0.429074	0.999817
Bx42	Bx42	FBgn0004856	0.0634077	0.120512	0.000181103	0.00107429	0.192001	0.939113
elbow B	elB	FBgn0004858	0.0280692	0.0875077	0.87545	0.963581	0.664405	0.999817
cubitus interruptus	ci	FBgn0004859	0.0420183	0.0990837	0.0956149	0.185866	0.750399	0.999817
polyhomeotic distal	ph-d	FBgn0004860	0.0213018	0.0857493	0.0505867	0.109159	0.402963	0.999817
polyhomeotic proximal	ph-p	FBgn0004861	0.299332	0.360828	0.183083	0.317448	0.575103	0.999817
bagpipe	bap	FBgn0004862	0.00691176	0.0857493	0.942987	0.984974	0.431928	0.999817
C15	C15	FBgn0004863	0.0220726	0.0857493	0.91169	0.976927	0.794129	0.999817
hopscotch	hop	FBgn0004864	0.450143	0.498036	0.000225949	0.001264	0.128847	0.932439
Ecdysone-induced protein 78C	Eip78C	FBgn0004865	0.0219174	0.0857493	0.654109	0.824861	0.77261	0.999817
Ribosomal protein S2	RpS2	FBgn0004867	0.0117379	0.0857493	0.000143031	0.000893797	0.165948	0.93519
GDP dissociation inhibitor	Gdi	FBgn0004868	0.0133581	0.0857493	0.073699	0.14965	0.790295	0.999817
bric a brac 1	bab1	FBgn0004870	0.0239145	0.0858469	0.977548	0.995511	0.929295	0.999817
P-element induced wimpy testis	piwi	FBgn0004872	0.159957	0.22458	9.71e-05	0.000668562	0.268495	0.974461
encore	enc	FBgn0004875	0.0538063	0.110483	0.0544992	0.116103	0.835501	0.999817
center divider	cdi	FBgn0004876	0.0166102	0.0857493	0.0620696	0.129808	0.809304	0.999817
castor	cas	FBgn0004878	0.023916	0.0858469	0.361899	0.540249	0.962183	0.999817
scratch	scrt	FBgn0004880	0.119627	0.182875	0.125786	0.232366	0.832006	0.999817
oo18 RNA-binding protein	orb	FBgn0004882	0.0278167	0.0874411	0.0643386	0.133856	0.374369	0.999817
tolkin	tok	FBgn0004885	0.104252	0.166157	0.255337	0.413828	0.635235	0.999817
Succinyl-coenzyme A synthetase alpha subunit 1	Scsalpha1	FBgn0004888	0.0105091	0.0857493	0.205632	0.347951	0.880638	0.999817
twins	tws	FBgn0004889	0.052186	0.108955	0.0163092	0.041949	0.564331	0.999817
sister of odd and bowl	sob	FBgn0004892	0.0218377	0.0857493	0.766283	0.908113	0.762376	0.999817
brother of odd with entrails limited	bowl	FBgn0004893	0.0173974	0.0857493	0.460696	0.646287	0.523865	0.999817
Forkhead box L1	FoxL1	FBgn0004895	0.037192	0.0946851	0.974395	0.994488	0.847297	0.999817
forkhead domain 59A	fd59A	FBgn0004896	0.0252978	0.0863637	0.892945	0.970373	0.922827	0.999817
forkhead domain 96Ca	fd96Ca	FBgn0004897	0.00887708	0.0857493	0.789402	0.921791	0.842721	0.999817
forkhead domain 96Cb	fd96Cb	FBgn0004898	0.0206843	0.0857493	0.972244	0.993729	0.924831	0.999817
Phosphoribosylamidotransferase	Prat	FBgn0004901	0.0425298	0.0996476	1.63e-05	0.00022352	0.0840451	0.924994
Ribonuclear protein at 97D	Rb97D	FBgn0004903	0.215796	0.281025	0.010724	0.029482	0.985295	0.999817
14-3-3zeta	14-3-3zeta	FBgn0004907	0.0300275	0.0890444	0.185974	0.321464	0.827164	0.999817
ADP ribosylation factor-like 2	Arl2	FBgn0004908	0.050829	0.10748	0.00330801	0.0108518	0.501549	0.999817
Ecdysone-induced protein 63F 1	Eip63F-1	FBgn0004910	0.0676799	0.125412	0.641058	0.813083	0.937876	0.999817
antisense RNA:Ecdysone-induced gene 63F 2	asRNA:Eig63F-2	FBgn0004911	0.0457976	0.102903	0.91199	0.976927	0.834993	0.999817
Germ line transcription factor 1	Gnf1	FBgn0004913	0.0958229	0.156554	0.00140614	0.00536132	0.426361	0.999817
Hepatocyte nuclear factor 4	Hnf4	FBgn0004914	0.0356138	0.0934067	0.157947	0.280895	0.807398	0.999817
Transcription factor IIB	TfIIB	FBgn0004915	0.0189106	0.0857493	0.0353022	0.0803481	0.561624	0.999817
goliath	gol	FBgn0004919	0.00351125	0.0857493	0.256382	0.415107	0.31538	0.994482
G protein gamma 1	Ggamma1	FBgn0004921	0.040005	0.0971627	0.556508	0.740758	0.954435	0.999817
Topoisomerase 1	Top1	FBgn0004924	0.0744531	0.13267	0.00256269	0.00877616	0.480773	0.999817
eukaryotic translation initiation factor 2 subunit beta	eIF2beta	FBgn0004926	0.0259707	0.086732	0.00127981	0.00495657	0.340787	0.999817
unpaired 1	upd1	FBgn0004956	0.0150026	0.0857493	0.806605	0.930677	0.876487	0.999817
porcupine	por	FBgn0004957	0.0313839	0.0898298	0.74552	0.894271	0.846006	0.999817
phantom	phm	FBgn0004959	0.0273021	0.0873104	0.943368	0.984974	0.982424	0.999817
gigas	gig	FBgn0005198	0.0851431	0.144603	0.00661814	0.0195398	0.311116	0.991301
S-adenosylmethionine Synthetase	Sam-S	FBgn0005278	0.0117751	0.0857493	0.00164156	0.00607048	0.383232	0.999817
no mitochondrial derivative	nmd	FBgn0005322	0.0657732	0.123202	0.0399258	0.089083	0.541527	0.999817
Suppressor of fused	Su(fu)	FBgn0005355	0.010493	0.0857493	0.0137169	0.0361826	0.219685	0.943996
absent, small, or homeotic discs 1	ash1	FBgn0005386	0.119525	0.182806	0.245219	0.400392	0.833551	0.999817
female sterile (1) M3	fs(1)M3	FBgn0005390	0.122896	0.186571	4.28e-05	0.000384432	0.0989476	0.924994
Yolk protein 2	Yp2	FBgn0005391	0.0860546	0.145652	0.00030191	0.001584	0.11603	0.924994
U2 small nuclear riboprotein auxiliary factor 50	U2af50	FBgn0005411	0.0229781	0.0858469	0.024597	0.0594376	0.577712	0.999817
erect wing	ewg	FBgn0005427	0.0504989	0.107182	0.00151785	0.00570672	0.281218	0.983534
Ribosomal protein S17	RpS17	FBgn0005533	0.0104603	0.0857493	0.00112923	0.00447825	0.376421	0.999817
Myosin binding subunit	Mbs	FBgn0005536	0.0706475	0.128812	0.711799	0.87155	0.400869	0.999817
eyeless	ey	FBgn0005558	0.0167628	0.0857493	0.512666	0.699961	0.796405	0.999817
shaven	sv	FBgn0005561	0.0381266	0.095439	0.0387286	0.0868661	0.588162	0.999817
Shaker cognate l	Shal	FBgn0005564	0.00222445	0.0857493	0.00417014	0.0132613	0.240182	0.95768
Calreticulin	Calr	FBgn0005585	0.0150389	0.0857493	0.0428905	0.0946944	0.689722	0.999817
Rab3	Rab3	FBgn0005586	0.108258	0.170595	0.0828999	0.165087	0.933089	0.999817
screw	scw	FBgn0005590	0.0186868	0.0857493	0.813275	0.93426	0.767722	0.999817
breathless	btl	FBgn0005592	0.00664003	0.0857493	0.636809	0.809635	0.779447	0.999817
Ribosomal protein L7	RpL7	FBgn0005593	0.0354112	0.0932298	0.000974254	0.00397649	0.382042	0.999817
yemanuclein	yem	FBgn0005596	0.0262699	0.0868443	0.00662914	0.0195581	0.765757	0.999817
Sox box protein 14	Sox14	FBgn0005612	0.186805	0.252358	0.838182	0.94672	0.82695	0.999817
Sox box protein 15	Sox15	FBgn0005613	0.00807068	0.0857493	0.811755	0.933358	0.866319	0.999817
transient receptor potential-like	trpl	FBgn0005614	0.0289292	0.0881093	0.7749	0.914171	0.878323	0.999817
male-specific lethal 2	msl-2	FBgn0005616	0.155061	0.21978	0.000187768	0.00110333	0.0470664	0.924994
male-specific lethal 1	msl-1	FBgn0005617	0.214793	0.280034	0.000527	0.00246146	0.32459	0.998124
Histidine decarboxylase	Hdc	FBgn0005619	0.0605705	0.117728	0.000289639	0.00153603	0.170645	0.936914
Posterior sex combs	Psc	FBgn0005624	0.416269	0.46787	0.000207037	0.00118784	0.468594	0.999817
pale	ple	FBgn0005626	0.302123	0.363247	0.591783	0.771903	0.805701	0.999817
roundabout 1	robo1	FBgn0005631	0.19931	0.264854	6.62e-05	0.000512157	0.388375	0.999817
fat facets	faf	FBgn0005632	0.0332746	0.0914628	0.0161472	0.041605	0.612763	0.999817
flightin	fln	FBgn0005633	0.147242	0.21202	0.580553	0.762346	0.74674	0.999817
nervy	nvy	FBgn0005636	0.0277587	0.0874411	0.639265	0.811533	0.845491	0.999817
slow border cells	slbo	FBgn0005638	0.0145345	0.0857493	0.941779	0.984673	0.871333	0.999817
Ecdysone-induced protein 63E	Eip63E	FBgn0005640	0.0741863	0.132515	0.160074	0.283837	0.909642	0.999817
wings down	wdn	FBgn0005642	0.347576	0.405418	2.69e-05	0.000286894	0.37664	0.999817
Pabp2	Pabp2	FBgn0005648	0.061678	0.1189	0.0142673	0.0374153	0.713068	0.999817
Rox8	Rox8	FBgn0005649	0.0460029	0.103111	0.00539678	0.0164274	0.638607	0.999817
Proliferating cell nuclear antigen	PCNA	FBgn0005655	0.458886	0.506223	4.19e-05	0.000378433	0.19026	0.939113
Ets at 65A	Ets65A	FBgn0005658	0.0110096	0.0857493	0.721757	0.878072	0.713888	0.999817
Ets at 98B	Ets98B	FBgn0005659	0.384804	0.439823	0.598414	0.777009	0.380551	0.999817
Ets at 21C	Ets21C	FBgn0005660	0.0162483	0.0857493	0.783627	0.919259	0.921701	0.999817
Crystallin	Crys	FBgn0005664	0.0240263	0.0858469	0.596598	0.775756	0.988465	0.999817
bent	bt	FBgn0005666	0.0432648	0.100395	0.962933	0.990424	0.998211	0.999817
Cytochrome P450 4d1	Cyp4d1	FBgn0005670	0.0147637	0.0857493	0.76585	0.908063	0.913275	0.999817
Vacuolar H[+]-ATPase 55kD subunit	Vha55	FBgn0005671	0.0175531	0.0857493	0.0783298	0.157269	0.696861	0.999817
spitz	spi	FBgn0005672	0.060767	0.117954	0.263916	0.424381	0.540823	0.999817
Glutamyl-prolyl-tRNA synthetase	GluProRS	FBgn0005674	0.050942	0.107572	8.14e-05	0.000598019	0.091346	0.924994
dachshund	dac	FBgn0005677	0.00392329	0.0857493	0.138841	0.252298	0.789324	0.999817
pineapple eye	pie	FBgn0005683	0.210077	0.275257	0.0106859	0.0294025	0.246679	0.962377
Adult enhancer factor 1	Aef1	FBgn0005694	0.0376393	0.0950036	0.00146231	0.00553643	0.405237	0.999817
germ cell-less	gcl	FBgn0005695	0.124081	0.18779	0.000272564	0.00146658	0.310203	0.990548
DNA polymerase alpha subunit 2	PolA2	FBgn0005696	0.0178236	0.0857493	0.00066317	0.0029351	0.217016	0.943996
no ocelli	noc	FBgn0005771	0.0972781	0.158214	0.213474	0.358525	0.341108	0.999817
Connectin	Con	FBgn0005775	0.00332822	0.0857493	0.00262348	0.00894004	0.456247	0.999817
Protein phosphatase D3	PpD3	FBgn0005777	0.0320412	0.0902296	0.523031	0.709571	0.665106	0.999817
Protein phosphatase D5	PpD5	FBgn0005778	0.0309641	0.0895931	0.00152474	0.00572731	0.478064	0.999817
Protein phosphatase D6	PpD6	FBgn0005779	0.0595055	0.116637	0.00702395	0.0205397	0.586627	0.999817
Coat Protein (coatomer) beta	betaCOP	FBgn0008635	0.0125919	0.0857493	0.0385193	0.0865163	0.319737	0.998124
homeobrain	hbn	FBgn0008636	0.010144	0.0857493	0.806911	0.930758	0.953929	0.999817
E5	E5	FBgn0008646	0.022216	0.0857493	0.991918	0.998887	0.888233	0.999817
ladybird late	lbl	FBgn0008651	0.0278114	0.0874411	0.292252	0.459063	0.928887	0.999817
Calcineurin B	CanB	FBgn0010014	0.0896095	0.149814	0.122267	0.227133	0.972229	0.999817
Calcineurin A1	CanA1	FBgn0010015	0.0498681	0.106559	0.348172	0.524393	0.813863	0.999817
Cytochrome P450 4g1	Cyp4g1	FBgn0010019	0.0139849	0.0857493	0.0403587	0.0899128	0.572968	0.999817
Glutathione S transferase D2	GstD2	FBgn0010038	0.00233034	0.0857493	0.0997475	0.192352	0.92125	0.999817
Glutathione S transferase D3	GstD3	FBgn0010039	0.0315036	0.0898907	2.26e-05	0.000262981	0.366737	0.999817
Glutathione S transferase D4	GstD4	FBgn0010040	0.0196674	0.0857493	0.935136	0.983713	0.767328	0.999817
Glutathione S transferase D5	GstD5	FBgn0010041	0.00340392	0.0857493	0.587182	0.768251	0.949079	0.999817
Glutathione S transferase D6	GstD6	FBgn0010042	0.0469696	0.103813	0.881777	0.966467	0.592603	0.999817
Glutathione S transferase D7	GstD7	FBgn0010043	0.295082	0.356845	0.273383	0.436315	0.667656	0.999817
Glutathione S transferase D8	GstD8	FBgn0010044	0.0456703	0.102822	0.639223	0.811533	0.981779	0.999817
Inositol 1,4,5,-trisphosphate receptor	Itpr	FBgn0010051	0.408366	0.461001	6.15e-05	0.000488663	0.0300468	0.924994
Juvenile hormone esterase	Jhe	FBgn0010052	0.210616	0.275786	0.353411	0.530166	0.966453	0.999817
Juvenile hormone epoxide hydrolase 1	Jheh1	FBgn0010053	0.0053985	0.0857493	0.251361	0.408569	0.992006	0.999817
Ribosomal protein L23	RpL23	FBgn0010078	0.0193391	0.0857493	0.000673392	0.00296658	0.363552	0.999817
gamma-Tubulin at 37C	gammaTub37C	FBgn0010097	0.0214575	0.0857493	0.0118413	0.0319686	0.625625	0.999817
Mitochondrial aconitase 1	mAcon1	FBgn0010100	0.00887188	0.0857493	0.993409	0.999109	0.949549	0.999817
commissureless	comm	FBgn0010105	0.904762	0.911169	0.0472598	0.102939	0.992434	0.999817
deadpan	dpn	FBgn0010109	0.144035	0.208386	0.174683	0.30461	0.317206	0.996038
headcase	hdc	FBgn0010113	0.0701817	0.128215	0.00216625	0.00762799	0.277613	0.978099
hikaru genki	hig	FBgn0010114	0.123685	0.187418	0.0037222	0.0120088	0.207406	0.939499
Replication Protein A 70	RpA-70	FBgn0010173	0.128293	0.192018	0.00270577	0.00917122	0.504222	0.999817
Wnt oncogene analog 5	Wnt5	FBgn0010194	0.00925056	0.0857493	0.844336	0.948811	0.891017	0.999817
Guanylyl cyclase at 32E	Gyc32E	FBgn0010197	0.0289397	0.0881093	0.934726	0.983713	0.948599	0.999817
Ribosomal protein S15Aa	RpS15Aa	FBgn0010198	0.00976913	0.0857493	0.000431106	0.00209568	0.231885	0.950919
Superoxide dismutase 2 (Mn)	Sod2	FBgn0010213	0.0179434	0.0857493	0.827679	0.941398	0.799343	0.999817
alpha Catenin	alpha-Cat	FBgn0010215	0.053592	0.110338	0.0935511	0.182639	0.775349	0.999817
ATP synthase, beta subunit	ATPsynbeta	FBgn0010217	0.0127142	0.0857493	0.286072	0.451719	0.899412	0.999817
DEAD box protein 45A	Dbp45A	FBgn0010220	0.0790527	0.138104	2.63e-05	0.000282852	0.0166306	0.924994
NAD-dependent methylenetetrahydrofolate dehydrogenase	Nmdmc	FBgn0010222	0.168497	0.233357	0.274521	0.437832	0.0759603	0.924994
G protein alpha f subunit	Galphaf	FBgn0010223	0.0468878	0.103755	0.120938	0.225025	0.285585	0.985253
Gelsolin	Gel	FBgn0010225	0.00118754	0.0857493	0.749364	0.896781	0.899507	0.999817
Glutathione S transferase S1	GstS1	FBgn0010226	0.0504781	0.107156	0.247707	0.403844	0.841134	0.999817
HMG protein Z	HmgZ	FBgn0010228	0.147271	0.21202	0.508449	0.695668	0.956161	0.999817
Kinesin light chain	Klc	FBgn0010235	0.0337496	0.0918636	0.0792864	0.158847	0.70786	0.999817
Lachesin	Lac	FBgn0010238	0.12714	0.19094	0.79032	0.922103	0.808176	0.999817
Ligand-gated chloride channel homolog 3	Lcch3	FBgn0010240	0.490177	0.535495	0.187327	0.323267	0.933633	0.999817
Multi drug resistance 50	Mdr50	FBgn0010241	0.000596343	0.0857493	0.296612	0.46371	0.400883	0.999817
Myosin 61F	Myo61F	FBgn0010246	0.0156313	0.0857493	0.00654739	0.0193875	0.574966	0.999817
Poly-(ADP-ribose) polymerase	Parp	FBgn0010247	0.0260068	0.086732	0.0250524	0.0604141	0.543034	0.999817
RNA-binding protein 4	Rbp4	FBgn0010258	0.0509731	0.107573	2.86e-05	0.000298054	0.155849	0.93519
RNA-binding protein 9	Rbp9	FBgn0010263	0.0378226	0.0951847	0.0883577	0.174148	0.949027	0.999817
Ribosomal protein S13	RpS13	FBgn0010265	0.0168203	0.0857493	0.00150805	0.00567251	0.402387	0.999817
Downstream of raf1	Dsor1	FBgn0010269	0.141185	0.205484	0.000130543	0.000836458	0.231041	0.950919
Structure specific recognition protein	Ssrp	FBgn0010278	0.176955	0.242174	0.000308276	0.001607	0.271708	0.974775
TBP-associated factor 4	Taf4	FBgn0010280	0.0704303	0.128515	0.0465939	0.101721	0.688508	0.999817
Transcription factor IIFalpha	TfIIFalpha	FBgn0010282	0.112981	0.175799	0.0445821	0.097927	0.69988	0.999817
TBP-related factor	Trf	FBgn0010287	0.196471	0.261897	0.0475368	0.103431	0.420355	0.999817
Ubiquitin carboxy-terminal hydrolase	Uch	FBgn0010288	0.0508625	0.10748	0.00199175	0.00712809	0.516589	0.999817
by S6	bys	FBgn0010292	0.173728	0.238766	0.000135094	0.000857199	0.0544722	0.924994
new glue 2	ng2	FBgn0010294	0.00195732	0.0857493	0.951252	0.98642	0.939314	0.999817
new glue 3	ng3	FBgn0010295	0.0308092	0.0894963	0.958322	0.989133	0.911065	0.999817
new glue 4	ng4	FBgn0010296	0.547735	0.587216	0.483563	0.670905	0.826028	0.999817
brain tumor	brat	FBgn0010300	0.330111	0.38877	0.000506162	0.00238148	0.370028	0.999817
hemipterous	hep	FBgn0010303	0.0397685	0.0969223	0.000363597	0.00183006	0.129152	0.932439
pigeon	pigeon	FBgn0010309	0.0350113	0.0929278	0.275943	0.439406	0.39699	0.999817
corto	corto	FBgn0010313	0.0876699	0.14753	0.0466312	0.101789	0.805981	0.999817
Cyclin-dependent kinase subunit 30A	Cks30A	FBgn0010314	0.431248	0.481335	0.000144062	0.000898282	0.214158	0.943996
Cyclin D	CycD	FBgn0010315	0.0963405	0.157083	0.000131252	0.00083906	0.210409	0.941467
dacapo	dap	FBgn0010316	0.049757	0.106448	0.000156709	0.000961607	0.196117	0.939113
Cyclin J	CycJ	FBgn0010317	0.107872	0.170185	9.06e-05	0.000641809	0.24952	0.963636
Goosecoid	Gsc	FBgn0010323	0.0203288	0.0857493	0.750387	0.897541	0.895413	0.999817
without children	woc	FBgn0010328	0.666215	0.694622	3.21e-05	0.000318815	0.0904706	0.924994
Tyramine beta hydroxylase	Tbh	FBgn0010329	0.0359926	0.0935715	0.213319	0.358339	0.284726	0.984637
Rac1	Rac1	FBgn0010333	0.0315243	0.0898983	0.0105056	0.0289852	0.487985	0.999817
upstream of RpIII128	128up	FBgn0010339	0.0342674	0.092458	0.00225023	0.00786223	0.48781	0.999817
upstream of RpII140	140up	FBgn0010340	0.0534531	0.110157	0.393076	0.573948	0.855381	0.999817
Cdc42	Cdc42	FBgn0010341	0.0621053	0.119331	0.00459606	0.0143955	0.56117	0.999817
Microtubule-associated protein 60	Map60	FBgn0010342	0.407419	0.460156	0.00039661	0.00196271	0.342674	0.999817
ADP ribosylation factor at 79F	Arf79F	FBgn0010348	0.0206133	0.0857493	0.0955986	0.185866	0.839194	0.999817
CDP-diacylglycerol synthase	Cds	FBgn0010350	0.0286722	0.0878371	0.0215165	0.0530775	0.935951	0.999817
Oxoglutarate dehydrogenase	Ogdh	FBgn0010352	0.0127878	0.0857493	0.619374	0.794406	0.987886	0.999817
TBP-associated factor 1	Taf1	FBgn0010355	0.0163052	0.0857493	0.00685452	0.0201168	0.439911	0.999817
TBP-associated factor 5	Taf5	FBgn0010356	0.085231	0.144672	0.000382028	0.00190567	0.0126059	0.924994
betaTrypsin	betaTry	FBgn0010357	0.00576742	0.0857493	0.0755987	0.152781	0.538375	0.999817
deltaTrypsin	deltaTry	FBgn0010358	0.00195979	0.0857493	0.0733624	0.149042	0.251399	0.964942
gammaTrypsin	gammaTry	FBgn0010359	0.136222	0.200517	0.366107	0.544875	0.973819	0.999817
Akt kinase	Akt	FBgn0010379	0.0512515	0.107936	0.238166	0.390923	0.877032	0.999817
Adaptor Protein complex 1/2, beta subunit	AP-1-2beta	FBgn0010380	0.247947	0.311826	0.00209206	0.00741344	0.304816	0.98805
Cyclin E	CycE	FBgn0010382	0.374342	0.430017	0.00105775	0.00425409	0.287399	0.985707
Cytochrome P450 18a1	Cyp18a1	FBgn0010383	0.0662175	0.123663	0.00997531	0.0277155	0.809773	0.999817
Defensin	Def	FBgn0010385	0.00329883	0.0857493	2.06e-06	0.000125157	0.0206319	0.924994
Acyl-CoA binding protein 2	Acbp2	FBgn0010387	0.0169163	0.0857493	0.0249064	0.0601251	0.823257	0.999817
Drosocin	Dro	FBgn0010388	0.00738866	0.0857493	7.41e-05	0.000557937	0.0935444	0.924994
heartless	htl	FBgn0010389	0.021864	0.0857493	0.882712	0.966674	0.823687	0.999817
Signal recognition particle receptor alpha	SrpRalpha	FBgn0010391	0.507849	0.551198	0.00129515	0.00500882	0.164095	0.93519
Integrin betanu subunit	Itgbn	FBgn0010395	0.0582339	0.115175	0.202689	0.344047	0.974895	0.999817
Lamin C	LamC	FBgn0010397	0.00977865	0.0857493	0.00990083	0.0275416	0.658906	0.999817
Leucine-rich repeat 47	Lrr47	FBgn0010398	0.014032	0.0857493	0.517403	0.703585	0.881727	0.999817
NMDA receptor 1	Nmdar1	FBgn0010399	0.0164134	0.0857493	0.518882	0.705182	0.850931	0.999817
Os-C	Os-C	FBgn0010401	0.47439	0.520811	0.373876	0.552992	0.450772	0.999817
Odorant-binding protein 83b	Obp83b	FBgn0010403	0.013639	0.0857493	0.104973	0.200332	0.00931917	0.924994
Ribonuclease X25	RNaseX25	FBgn0010406	0.037572	0.0949163	0.0987002	0.190764	0.667315	0.999817
Ror	Ror	FBgn0010407	0.0533836	0.110123	0.35691	0.534376	0.517726	0.999817
Ribosomal protein S9	RpS9	FBgn0010408	0.0160121	0.0857493	0.000272429	0.00146634	0.227638	0.948202
Ribosomal protein L18A	RpL18A	FBgn0010409	0.0132276	0.0857493	0.000968964	0.00395888	0.345949	0.999817
Ribosomal protein S18	RpS18	FBgn0010411	0.00601143	0.0857493	0.000817276	0.00345031	0.195327	0.939113
Ribosomal protein S19a	RpS19a	FBgn0010412	0.00782391	0.0857493	0.000572036	0.0026206	0.253908	0.966707
Serotonin transporter	SerT	FBgn0010414	0.0229467	0.0858465	0.82464	0.9396	0.895623	0.999817
Syndecan	Sdc	FBgn0010415	0.0194868	0.0857493	0.149273	0.267878	0.724156	0.999817
TH1	TH1	FBgn0010416	0.113305	0.176083	0.000467334	0.00222705	0.304434	0.98805
TBP-associated factor 6	Taf6	FBgn0010417	0.0906764	0.150962	0.00201926	0.00719953	0.187001	0.939113
Transcription factor TFIIFbeta	TfIIFbeta	FBgn0010421	0.641114	0.671734	0.000606945	0.00274089	0.218153	0.943996
RNA polymerase II elongation factor	TfIIS	FBgn0010422	0.0451006	0.102204	0.118673	0.22137	0.567351	0.999817
Troponin C at 47D	TpnC47D	FBgn0010423	0.029811	0.0888036	0.145133	0.261811	0.849664	0.999817
Troponin C at 73F	TpnC73F	FBgn0010424	0.0223478	0.0857493	0.000623163	0.00279854	0.33255	0.999786
epsilonTrypsin	epsilonTry	FBgn0010425	0.0323657	0.0903589	0.00720906	0.0210053	0.628903	0.999817
matrimony	mtrm	FBgn0010431	0.200999	0.266504	0.000136047	0.000861897	0.29843	0.985971
atonal	ato	FBgn0010433	0.0354118	0.0932298	0.931587	0.982557	0.909351	0.999817
coracle	cora	FBgn0010434	0.0136911	0.0857493	0.256302	0.41509	0.828857	0.999817
epithelial membrane protein	emp	FBgn0010435	0.0532407	0.110024	0.00860076	0.0244409	0.869297	0.999817
mitochondrial single stranded DNA-binding protein	mtSSB	FBgn0010438	0.0479862	0.104811	0.654634	0.825266	0.295634	0.985971
pelle	pll	FBgn0010441	0.0188427	0.0857493	0.00454018	0.0142513	0.538475	0.999817
tartan	trn	FBgn0010452	0.656624	0.685946	0.212717	0.35755	0.655842	0.999817
Wnt oncogene analog 4	Wnt4	FBgn0010453	0.00815292	0.0857493	0.696026	0.858956	0.849677	0.999817
FK506-binding protein 14	Fkbp14	FBgn0010470	0.0492852	0.106086	0.629958	0.803531	0.925374	0.999817
turtle	tutl	FBgn0010473	0.173719	0.238766	0.257015	0.4158	0.935065	0.999817
hulk	hlk	FBgn0010482	0.0641312	0.121191	0.624921	0.798992	0.94922	0.999817
NAT1	NAT1	FBgn0010488	0.0418744	0.0989419	0.0564452	0.119753	0.752287	0.999817
Dietary and metabolic glutamate transporter	dmGlut	FBgn0010497	0.0543185	0.111082	0.000112325	0.000745765	0.0911719	0.924994
Death caspase-1	Dcp-1	FBgn0010501	0.112996	0.175805	5.01e-05	0.000423194	0.0480552	0.924994
kermit	kermit	FBgn0010504	0.214675	0.279948	6.73e-06	0.000159213	0.150778	0.93519
walrus	wal	FBgn0010516	0.00429297	0.0857493	0.0243429	0.0589026	0.456183	0.999817
Bekka	Bka	FBgn0010520	0.0629534	0.120141	0.000169908	0.00102286	0.558725	0.999817
Copper chaperone for superoxide dismutase	Ccs	FBgn0010531	0.121491	0.184975	0.00612056	0.0183244	0.0997515	0.924994
Aldehyde dehydrogenase type III	Aldh-III	FBgn0010548	0.0117554	0.0857493	0.002799	0.00943201	0.6391	0.999817
lethal (2) 03659	l(2)03659	FBgn0010549	0.0226114	0.0857536	0.781239	0.917587	0.911933	0.999817
Prohibitin 2	Phb2	FBgn0010551	0.00590552	0.0857493	0.292249	0.459063	0.555996	0.999817
scribbler	sbb	FBgn0010575	0.418332	0.469537	0.00142657	0.00542518	0.382276	0.999817
dreadlocks	dock	FBgn0010583	0.0537678	0.110467	0.0774047	0.15579	0.506136	0.999817
Proteasome beta1 subunit	Prosbeta1	FBgn0010590	0.468455	0.515419	0.0191461	0.0480862	0.646986	0.999817
Sphingosine-1-phosphate lyase	Sply	FBgn0010591	0.0767467	0.135388	0.001321	0.00509179	0.540347	0.999817
lesswright	lwr	FBgn0010602	0.0903282	0.15062	0.000183718	0.00108662	0.208302	0.940067
lethal (2) 05714	l(2)05714	FBgn0010607	0.0204854	0.0857493	0.000785875	0.00334751	0.272645	0.975098
HMG Coenzyme A synthase	Hmgs	FBgn0010611	0.0045054	0.0857493	0.998477	0.999689	0.370974	0.999817
ATP synthase, subunit G	ATPsynG	FBgn0010612	0.016531	0.0857493	0.96474	0.991591	0.933316	0.999817
-	CG10939	FBgn0010620	0.0341403	0.0923211	0.0852952	0.168882	0.776107	0.999817
Chaperonin containing TCP1 subunit 5	CCT5	FBgn0010621	0.0192601	0.0857493	7.44e-05	0.000559416	0.0651933	0.924994
Dynactin 3, p24 subunit	DCTN3-p24	FBgn0010622	0.0552116	0.111965	9.66e-05	0.000666553	0.265296	0.973072
Sec61 beta subunit	Sec61beta	FBgn0010638	0.00711497	0.0857493	0.649465	0.820985	0.51649	0.999817
Major Facilitator Superfamily Transporter 14	MFS14	FBgn0010651	0.00596267	0.0857493	0.828277	0.941711	0.988552	0.999817
Nucleoporin 214kD	Nup214	FBgn0010660	0.0996415	0.160959	0.00175449	0.00641493	0.368176	0.999817
Prefoldin 2	Pfdn2	FBgn0010741	0.0393057	0.0965125	0.00211491	0.00748133	0.418822	0.999817
Signal recognition particle 54k	Srp54k	FBgn0010747	0.96791	0.969824	0.0190049	0.0477982	0.432301	0.999817
antimeros	atms	FBgn0010750	0.395443	0.449353	0.00357037	0.0115789	0.357554	0.999817
simjang	simj	FBgn0010762	0.383513	0.438594	0.00356104	0.0115532	0.285489	0.985253
squeeze	sqz	FBgn0010768	0.0343213	0.0925357	0.0331198	0.0763455	0.761813	0.999817
peter pan	ppan	FBgn0010770	0.172541	0.237537	2.54e-05	0.000279066	0.0613481	0.924994
Xe7	Xe7	FBgn0010772	0.0653659	0.122674	0.111344	0.210018	0.531247	0.999817
RNA and export factor binding protein 1	Ref1	FBgn0010774	0.0539718	0.110688	0.00418991	0.0133112	0.61084	0.999817
lethal (3) 02640	l(3)02640	FBgn0010786	0.0864105	0.146093	0.000939662	0.00386252	0.174403	0.937867
Tryptophanyl-tRNA synthetase	TrpRS	FBgn0010803	0.00531964	0.0857493	0.121578	0.226087	0.0662259	0.924994
Coiled-coil-helix-coiled-coil-helix domain containing 3	Chchd3	FBgn0010808	0.015758	0.0857493	0.265209	0.425911	0.888959	0.999817
uncoordinated 45	unc-45	FBgn0010812	0.918421	0.923835	0.0156477	0.040537	0.85653	0.999817
Grunge	Gug	FBgn0010825	0.0530747	0.109876	0.0110455	0.0302176	0.681053	0.999817
lethal (3) 04053	l(3)04053	FBgn0010830	0.0730438	0.131336	0.0091022	0.0256545	0.4391	0.999817
lethal (3) 05822	l(3)05822	FBgn0010877	0.0899475	0.150163	0.00337236	0.0110294	0.337492	0.999817
sinuous	sinu	FBgn0010894	0.064331	0.121427	0.001459	0.00552647	0.0209225	0.924994
Spinophilin	Spn	FBgn0010905	0.169819	0.234686	0.0161992	0.0417257	0.551147	0.999817
misshapen	msn	FBgn0010909	0.100326	0.161839	0.00259763	0.00887115	0.42566	0.999817
lethal (3) 07882	l(3)07882	FBgn0010926	0.294173	0.356198	4.35e-05	0.00038921	0.0917291	0.924994
Signal sequence receptor beta	SsRbeta	FBgn0011016	0.00611105	0.0857493	0.0500597	0.108166	0.271813	0.974775
Spindle assembly abnormal 4	Sas-4	FBgn0011020	0.00623205	0.0857493	0.000253079	0.00138259	0.273783	0.975724
diaphanous	dia	FBgn0011202	0.0240465	0.0858469	0.000811187	0.00343066	0.175394	0.937898
cueball	cue	FBgn0011204	0.023094	0.0858469	0.0171463	0.0437826	0.671643	0.999817
fumble	fbl	FBgn0011205	0.0182383	0.0857493	0.983755	0.997476	0.942681	0.999817
boule	bol	FBgn0011206	0.128317	0.192018	0.000191799	0.00112052	0.558972	0.999817
pelota	pelo	FBgn0011207	0.079832	0.138896	0.000826861	0.00348365	0.315826	0.994482
bellwether	blw	FBgn0011211	0.00593173	0.0857493	0.879777	0.965426	0.927787	0.999817
effete	eff	FBgn0011217	0.0427296	0.0998046	0.25147	0.408705	0.947037	0.999817
hephaestus	heph	FBgn0011224	0.0710832	0.129226	0.262557	0.422682	0.920869	0.999817
jaguar	jar	FBgn0011225	0.0735733	0.131798	0.000835141	0.0035069	0.600221	0.999817
oxen	ox	FBgn0011227	0.0407061	0.0979462	0.394939	0.575839	0.995128	0.999817
purity of essence	poe	FBgn0011230	0.0149567	0.0857493	0.342156	0.517544	0.926623	0.999817
scattered	scat	FBgn0011232	0.621284	0.654	0.000227337	0.00126894	0.0911111	0.924994
ken and barbie	ken	FBgn0011236	0.395735	0.44959	0.000177208	0.00105527	0.0464114	0.924994
male sterile (2) 35Ci	ms(2)35Ci	FBgn0011239	0.411006	0.463368	1.51e-05	0.000215941	0.198098	0.939113
-	CG46338	FBgn0011241	0.00268671	0.0857493	0.000215232	0.0012209	0.451361	0.999817
Heat shock protein 60B	Hsp60B	FBgn0011244	0.14979	0.214636	3.18e-06	0.000128013	0.0822721	0.924994
Semaphorin 1a	Sema1a	FBgn0011259	0.565989	0.60391	0.490967	0.679085	0.079946	0.924994
Semaphorin 2a	Sema2a	FBgn0011260	0.292727	0.354883	2.5e-05	0.000277329	0.0814237	0.924994
Phosphoglyceromutase 87	Pglym87	FBgn0011270	0.59904	0.633671	1.84e-06	0.000125157	0.0831428	0.924994
Ribosomal protein L13	RpL13	FBgn0011272	0.00424362	0.0857493	0.000260473	0.0014142	0.155181	0.93519
Dorsal-related immunity factor	Dif	FBgn0011274	0.109133	0.171554	0.81196	0.933449	0.894179	0.999817
Helix loop helix protein 3B	HLH3B	FBgn0011276	0.00841375	0.0857493	0.872016	0.961863	0.935518	0.999817
Helix loop helix protein 4C	HLH4C	FBgn0011277	0.0256319	0.0866251	0.898181	0.971932	0.867062	0.999817
ladybird early	lbe	FBgn0011278	0.0193215	0.0857493	0.543505	0.728508	0.92897	0.999817
Odorant-binding protein 69a	Obp69a	FBgn0011279	0.0498355	0.106553	7.33e-05	0.000553533	0.16813	0.93519
Odorant-binding protein 19d	Obp19d	FBgn0011280	0.026562	0.0868443	0.799552	0.927144	0.817016	0.999817
Odorant-binding protein 83a	Obp83a	FBgn0011281	0.437576	0.486923	0.173272	0.30254	0.314427	0.994482
Odorant-binding protein 84a	Obp84a	FBgn0011282	0.0786466	0.137721	0.066972	0.138242	0.457512	0.999817
Odorant-binding protein 28a	Obp28a	FBgn0011283	0.845897	0.856623	0.284121	0.449251	0.217262	0.943996
Ribosomal protein S4	RpS4	FBgn0011284	0.0126767	0.0857493	0.000613864	0.0027652	0.299238	0.985971
Ryanodine receptor	RyR	FBgn0011286	0.0250331	0.0862565	0.259059	0.418334	0.930687	0.999817
Synaptosomal-associated protein 25kDa	Snap25	FBgn0011288	0.0539213	0.110613	0.278416	0.442442	0.983067	0.999817
Transcription factor IIA L	TfIIA-L	FBgn0011289	0.125668	0.189501	0.235174	0.386992	0.612582	0.999817
TBP-associated factor 12	Taf12	FBgn0011290	0.231133	0.295655	0.000216132	0.00122301	0.217144	0.943996
TBP-associated factor 11	Taf11	FBgn0011291	0.835851	0.847426	0.0229128	0.0560444	0.249487	0.963636
antennal protein 10	a10	FBgn0011293	0.0392343	0.0964468	0.790664	0.922103	0.0892128	0.924994
antennal protein 5	a5	FBgn0011294	0.274281	0.33679	0.746116	0.894809	0.474546	0.999817
lethal (2) essential for life	l(2)efl	FBgn0011296	0.00634418	0.0857493	0.664599	0.832904	0.758366	0.999817
ALG3, alpha-1,3- mannosyltransferase	Alg3	FBgn0011297	0.206612	0.271838	0.0172469	0.0439772	0.401694	0.999817
baboon	babo	FBgn0011300	0.0652103	0.122459	0.000777331	0.00332421	0.280361	0.982112
Repressor splicing factor 1	Rsf1	FBgn0011305	0.111727	0.174332	0.732081	0.885163	0.643864	0.999817
Ubiquitin carboxy-terminal hydrolase L5	Uch-L5	FBgn0011327	0.0638044	0.120883	0.00119013	0.00466161	0.593256	0.999817
versatile	vers	FBgn0011335	0.444962	0.493347	0.011356	0.03088	0.312753	0.993341
Catalytic subunit 3B of the oligosaccharyltransferase complex	Stt3B	FBgn0011336	0.00255549	0.0857493	0.0661255	0.136878	0.545711	0.999817
NADH dehydrogenase (ubiquinone) acyl carrier protein	ND-ACP	FBgn0011361	0.0200629	0.0857493	0.910516	0.976399	0.928323	0.999817
NADH dehydrogenase (ubiquinone) SGDH subunit	ND-SGDH	FBgn0011455	0.0140307	0.0857493	0.559115	0.743042	0.905443	0.999817
PR/SET domain containing protein 7	PR-Set7	FBgn0011474	0.312822	0.373232	0.00155779	0.00582985	0.450496	0.999817
lethal (3) neo43	l(3)neo43	FBgn0011476	0.0112938	0.0857493	0.84759	0.951202	0.325551	0.998124
Sequence-specific single-stranded DNA-binding protein	Ssdp	FBgn0011481	0.0828759	0.142208	0.00248504	0.00854816	0.466138	0.999817
Signal recognition particle receptor beta	SrpRbeta	FBgn0011509	0.0237188	0.0858469	0.00311902	0.0103448	0.562599	0.999817
etaTrypsin	etaTry	FBgn0011554	0.0159609	0.0857493	0.000207058	0.00118784	0.251694	0.965105
thetaTrypsin	thetaTry	FBgn0011555	0.0101379	0.0857493	0.0245968	0.0594376	0.750557	0.999817
zetaTrypsin	zetaTry	FBgn0011556	0.0182586	0.0857493	0.000683534	0.00300229	0.470723	0.999817
Accessory gland protein 36DE	Acp36DE	FBgn0011559	0.229834	0.294365	3.99e-05	0.000366196	0.232084	0.950919
SET and MYND domain containing, class 3	Smyd3	FBgn0011566	0.0721624	0.130357	0.000270516	0.00145944	0.311936	0.992173
cannonball	can	FBgn0011569	0.511608	0.554424	5.04e-06	0.000148524	0.0565195	0.924994
capping protein beta	cpb	FBgn0011570	0.805095	0.819913	0.000505377	0.00237966	0.287667	0.985707
cabeza	caz	FBgn0011571	0.100296	0.161807	0.0010655	0.00427783	0.454448	0.999817
Cdc37	Cdc37	FBgn0011573	0.00252473	0.0857493	0.000111834	0.000743054	0.0586624	0.924994
Myosuppressin	Ms	FBgn0011581	0.0324466	0.0903589	0.0319449	0.0740373	0.213401	0.943996
Dopamine 1-like receptor 1	Dop1R1	FBgn0011582	0.020563	0.0857493	0.128579	0.236824	0.397297	0.999817
Translocation protein 1	Trp1	FBgn0011584	0.0182788	0.0857493	0.861002	0.958035	0.970046	0.999817
enhancer of rudimentary	e(r)	FBgn0011586	0.0979821	0.159162	0.0192731	0.0483528	0.65807	0.999817
Eag-like K[+] channel	Elk	FBgn0011589	0.010739	0.0857493	0.711087	0.871276	0.938452	0.999817
fringe	fng	FBgn0011591	0.139287	0.203691	0.608387	0.785222	0.83352	0.999817
frazzled	fra	FBgn0011592	0.694434	0.719693	0.000633788	0.00283814	0.0982087	0.924994
fuzzy onions	fzo	FBgn0011596	0.174811	0.239847	0.000124728	0.00080916	0.424745	0.999817
inebriated	ine	FBgn0011603	0.138964	0.203443	0.54543	0.730545	0.515737	0.999817
Imitation SWI	Iswi	FBgn0011604	0.0156474	0.0857493	0.0697765	0.143047	0.413756	0.999817
Kinesin-like protein at 3A	Klp3A	FBgn0011606	0.00625644	0.0857493	9.2e-05	0.000647913	0.476139	0.999817
La autoantigen-like	La	FBgn0011638	0.749906	0.769509	1.09e-05	0.000190451	0.0669602	0.924994
lark	lark	FBgn0011640	0.0436353	0.100843	0.000723234	0.00313871	0.314564	0.994482
Zyxin	Zyx	FBgn0011642	0.0553157	0.112052	0.459769	0.645125	0.854596	0.999817
Mothers against dpp	Mad	FBgn0011648	0.0993895	0.160712	0.0014615	0.00553465	0.435087	0.999817
masquerade	mas	FBgn0011653	0.0176108	0.0857493	0.909446	0.975914	0.899647	0.999817
Medea	Med	FBgn0011655	0.0633718	0.120478	0.00631418	0.0188172	0.469808	0.999817
Myocyte enhancer factor 2	Mef2	FBgn0011656	0.0765133	0.135138	0.387648	0.568018	0.839315	0.999817
Mlh1	Mlh1	FBgn0011659	0.0219875	0.0857493	0.0468845	0.102275	0.8368	0.999817
Pms2	Pms2	FBgn0011660	0.00737011	0.0857493	0.500593	0.688325	0.832114	0.999817
Moesin	Moe	FBgn0011661	0.0684286	0.126193	0.00533002	0.0162548	0.614357	0.999817
musashi	msi	FBgn0011666	0.0760866	0.134589	0.103365	0.197986	0.472537	0.999817
Male-specific RNA 57Da	Mst57Da	FBgn0011668	0.0479111	0.104752	2.55e-06	0.000127945	0.0463624	0.924994
Male-specific RNA 57Db	Mst57Db	FBgn0011669	0.32476	0.383887	1.22e-05	0.000195466	0.323332	0.998124
Male-specific transcript 57Dc	Mst57Dc	FBgn0011670	0.343383	0.401567	3.79e-05	0.000354879	0.321689	0.998124
Malvolio	Mvl	FBgn0011672	0.0580533	0.114966	0.000106622	0.000717839	0.299713	0.985971
inscuteable	insc	FBgn0011674	0.53434	0.574832	0.000210505	0.00120293	0.0429744	0.924994
Nitric oxide synthase	Nos	FBgn0011676	0.0327401	0.0906878	0.812889	0.933974	0.824632	0.999817
pavarotti	pav	FBgn0011692	0.261678	0.324808	5.09e-05	0.000427154	0.333858	0.999786
Photoreceptor dehydrogenase	Pdh	FBgn0011693	0.0138232	0.0857493	0.141691	0.256659	0.987685	0.999817
Ejaculatory bulb protein II	EbpII	FBgn0011694	0.0705793	0.12875	1.27e-05	0.000198805	0.0708348	0.924994
Ejaculatory bulb protein III	EbpIII	FBgn0011695	0.0115485	0.0857493	0.271535	0.433878	0.977475	0.999817
reversed polarity	repo	FBgn0011701	0.0108241	0.0857493	0.350728	0.527018	0.928174	0.999817
Ribonucleoside diphosphate reductase large subunit	RnrL	FBgn0011703	0.271932	0.334444	9.03e-05	0.00064062	0.152635	0.93519
Ribonucleoside diphosphate reductase small subunit	RnrS	FBgn0011704	0.169494	0.23431	0.00012546	0.000812933	0.132685	0.932439
rolling stone	rost	FBgn0011705	0.00174221	0.0857493	1.28e-05	0.000199593	0.0189439	0.924994
reaper	rpr	FBgn0011706	0.171786	0.236759	0.218192	0.364824	0.938937	0.999817
Syntaxin 5	Syx5	FBgn0011708	0.0795691	0.138682	0.804279	0.929524	0.945973	0.999817
Septin 1	Septin1	FBgn0011710	0.0432112	0.100364	0.00277833	0.00937404	0.38435	0.999817
Snf5-related 1	Snr1	FBgn0011715	0.102895	0.164656	0.00241985	0.00836473	0.544009	0.999817
Tiggrin	Tig	FBgn0011722	0.155025	0.219768	0.00800357	0.0229856	0.687481	0.999817
brachyenteron	byn	FBgn0011723	0.0164761	0.0857493	0.879613	0.965426	0.815293	0.999817
twin	twin	FBgn0011725	0.081973	0.141302	1.88e-05	0.000236987	0.152271	0.93519
twinstar	tsr	FBgn0011726	0.0339053	0.0920725	0.00505257	0.0155579	0.549373	0.999817
Wee1 kinase	Wee1	FBgn0011737	0.139343	0.203736	2.53e-06	0.000127945	0.111915	0.924994
warts	wts	FBgn0011739	0.20392	0.26939	0.00736788	0.0213949	0.53273	0.999817
alpha-Mannosidase class II a	alpha-Man-IIa	FBgn0011740	0.0225645	0.0857536	0.931236	0.982331	0.466013	0.999817
Actin-related protein 6	Arp6	FBgn0011741	0.324985	0.384097	0.00314326	0.0104085	0.339402	0.999817
Actin-related protein 2	Arp2	FBgn0011742	0.123873	0.187577	9.5e-05	0.000659291	0.108656	0.924994
Actin-related protein 53D	Arp53D	FBgn0011743	0.176534	0.2417	8.27e-06	0.00016912	0.119846	0.926525
Actin-related protein 1	Arp1	FBgn0011745	0.0730479	0.131336	0.033478	0.0770179	0.721064	0.999817
anachronism	ana	FBgn0011746	0.404004	0.457095	0.0416068	0.0923001	0.001927	0.694652
Ankyrin	Ank	FBgn0011747	0.0266349	0.0868443	0.198442	0.338219	0.895317	0.999817
Phosphorylase kinase gamma	PhKgamma	FBgn0011754	0.0969653	0.157831	0.0311939	0.0726603	0.356593	0.999817
BarH1	B-H1	FBgn0011758	0.0146379	0.0857493	0.896138	0.971574	0.910172	0.999817
cut up	ctp	FBgn0011760	0.0621303	0.119357	0.947056	0.985652	0.985059	0.999817
deadhead	dhd	FBgn0011761	0.177594	0.242823	0.000186454	0.00109766	0.302987	0.987329
DNA primase subunit 1	Prim1	FBgn0011762	0.127544	0.191369	3.12e-05	0.000313478	0.0427173	0.924994
DP transcription factor	Dp	FBgn0011763	0.250545	0.313898	0.00030638	0.00159917	0.362302	0.999817
E2F transcription factor 1	E2f1	FBgn0011766	0.151952	0.216534	0.00176566	0.00644502	0.250334	0.964529
Formaldehyde dehydrogenase	Fdh	FBgn0011768	0.0119307	0.0857493	0.00199888	0.00714728	0.450754	0.999817
Ferredoxin 1	Fdx1	FBgn0011769	0.0749053	0.133169	0.586482	0.767643	0.643097	0.999817
GIP-like	Gip	FBgn0011770	0.0661608	0.123657	0.778929	0.916445	0.830737	0.999817
HEM-protein	Hem	FBgn0011771	0.216097	0.281316	0.00140089	0.00534633	0.407808	0.999817
Inverted repeat-binding protein	Irbp	FBgn0011774	0.0352527	0.0931495	0.0276682	0.0656553	0.942047	0.999817
BRWD3	BRWD3	FBgn0011785	0.0797599	0.138827	0.00170982	0.00627851	0.466988	0.999817
mitochondrial ribosomal protein L12	mRpL12	FBgn0011787	0.0109138	0.0857493	0.000118806	0.00077853	0.107675	0.924994
Gemin 3	Gem3	FBgn0011802	0.0169522	0.0857493	0.00065751	0.00291883	0.147024	0.93519
Larval cuticle protein 1 pseudogene	Lcp1Psi	FBgn0011812	0.00907353	0.0857493	0.782292	0.918225	0.86696	0.999817
nemo	nmo	FBgn0011817	0.0814279	0.140717	0.0286358	0.0676217	0.753815	0.999817
out at first	oaf	FBgn0011818	0.100223	0.161721	0.00190311	0.00686848	0.196917	0.939113
Pepsinogen C-like	Pgcl	FBgn0011822	0.0180264	0.0857493	0.000164635	0.000996663	0.170736	0.936983
-	CG4038	FBgn0011824	0.267173	0.330037	2.53e-05	0.000279066	0.0671355	0.924994
Protein phosphatase 2B at 14D	Pp2B-14D	FBgn0011826	0.287446	0.349541	0.000716858	0.00312243	0.193083	0.939113
Peroxidasin	Pxn	FBgn0011828	0.187741	0.2533	0.00827679	0.0236405	0.385402	0.999817
Ret oncogene	Ret	FBgn0011829	0.0922805	0.152674	0.482894	0.670436	0.745968	0.999817
Serine protease 12	Ser12	FBgn0011832	0.645412	0.675888	0.000386463	0.00192211	0.439078	0.999817
Serine protease 6	Ser6	FBgn0011834	0.102665	0.164451	0.00422571	0.0134039	0.101335	0.924994
TBP-associated factor 2	Taf2	FBgn0011836	0.133056	0.197114	0.0001	0.000682683	0.0390003	0.924994
Tis11 zinc finger protein	Tis11	FBgn0011837	0.0538554	0.110533	0.00305168	0.0101631	0.396682	0.999817
transfer RNA:Aspartic acid-GTC 1-10	tRNA:Asp-GTC-1-10	FBgn0011844	0.539457	0.579645	0.359255	0.537143	0.583416	0.999817
transfer RNA:Glutamic acid-TTC 1-5	tRNA:Glu-TTC-1-5	FBgn0011849	0.440261	0.489038	0.487727	0.675237	0.154821	0.93519
transfer RNA:Glutamic acid-TTC 1-4	tRNA:Glu-TTC-1-4	FBgn0011850	0.707982	0.732236	0.946686	0.98561	0.611573	0.999817
transfer RNA:Glutamic acid-CTC 3-9	tRNA:Glu-CTC-3-9	FBgn0011855	0.692706	0.718419	0.432389	0.615605	0.918158	0.999817
transfer RNA:Phenylalanine-GAA 1-8	tRNA:Phe-GAA-1-8	FBgn0011858	0.0242455	0.0859353	0.494456	0.682165	0.658574	0.999817
transfer RNA:Glycine-GCC 1-1	tRNA:Gly-GCC-1-1	FBgn0011859	0.554405	0.593425	0.575783	0.758125	0.634607	0.999817
transfer RNA:Glycine-GCC 1-2	tRNA:Gly-GCC-1-2	FBgn0011860	0.0659573	0.123444	0.896725	0.971648	0.420998	0.999817
transfer RNA:Glycine-GCC 1-7	tRNA:Gly-GCC-1-7	FBgn0011865	0.276305	0.338634	0.413866	0.595851	0.141839	0.93519
transfer RNA:Glycine-GCC 2-1	tRNA:Gly-GCC-2-1	FBgn0011866	0.450529	0.498361	0.683647	0.848904	0.898063	0.999817
transfer RNA:Glycine-GCC 1-9	tRNA:Gly-GCC-1-9	FBgn0011868	0.0121034	0.0857493	0.604258	0.781822	0.871087	0.999817
transfer RNA:Glycine-GCC 1-10	tRNA:Gly-GCC-1-10	FBgn0011869	0.162753	0.227442	0.84749	0.95116	0.346306	0.999817
transfer RNA:Glycine-GCC 1-12	tRNA:Gly-GCC-1-12	FBgn0011871	0.139727	0.204095	0.275434	0.438897	0.426484	0.999817
transfer RNA:Histidine-GTG 2-1 pseudogene	tRNA:His-GTG-2-1Psi	FBgn0011877	0.152041	0.216617	0.717086	0.875209	0.737778	0.999817
transfer RNA:Histidine-GTG 1-4	tRNA:His-GTG-1-4	FBgn0011878	0.882346	0.890143	0.735773	0.887532	0.368035	0.999817
transfer RNA:Isoleucine-AAT 1-1	tRNA:Ile-AAT-1-1	FBgn0011880	0.0722355	0.130425	0.0175879	0.044706	0.639399	0.999817
transfer RNA:Isoleucine-AAT 1-3	tRNA:Ile-AAT-1-3	FBgn0011881	0.0253125	0.0863637	0.829102	0.941711	0.880671	0.999817
transfer RNA:Isoleucine-AAT 1-4	tRNA:Ile-AAT-1-4	FBgn0011882	0.704334	0.728975	0.863678	0.959169	0.69887	0.999817
transfer RNA:Isoleucine-AAT 1-6	tRNA:Ile-AAT-1-6	FBgn0011884	0.851562	0.86166	0.300947	0.46904	0.493698	0.999817
transfer RNA:Isoleucine-AAT 1-7	tRNA:Ile-AAT-1-7	FBgn0011885	0.019777	0.0857493	0.492679	0.680756	0.881564	0.999817
transfer RNA:Lysine-CTT 1-4	tRNA:Lys-CTT-1-4	FBgn0011887	0.114736	0.177643	0.493215	0.681206	0.149402	0.93519
transfer RNA:Lysine-CTT 1-3	tRNA:Lys-CTT-1-3	FBgn0011888	0.606815	0.640725	0.665134	0.833191	0.853232	0.999817
transfer RNA:Lysine-CTT 1-5	tRNA:Lys-CTT-1-5	FBgn0011890	0.919449	0.924754	0.921885	0.979547	0.263013	0.972539
transfer RNA:Lysine-CTT 1-1	tRNA:Lys-CTT-1-1	FBgn0011891	0.739327	0.760232	0.335266	0.509535	0.995346	0.999817
transfer RNA:Lysine-CTT 1-6	tRNA:Lys-CTT-1-6	FBgn0011892	0.162045	0.226628	0.0631825	0.131812	0.265233	0.973072
transfer RNA:Lysine-CTT 1-7	tRNA:Lys-CTT-1-7	FBgn0011893	0.773891	0.791217	0.760337	0.9046	0.927798	0.999817
transfer RNA:Lysine-CTT 1-8	tRNA:Lys-CTT-1-8	FBgn0011894	0.0333317	0.0915577	0.583483	0.765016	0.256662	0.969498
transfer RNA:Lysine-CTT 1-9	tRNA:Lys-CTT-1-9	FBgn0011895	0.292182	0.354422	0.62132	0.7961	0.80375	0.999817
transfer RNA:Lysine-CTT 1-11	tRNA:Lys-CTT-1-11	FBgn0011897	0.00559323	0.0857493	0.171259	0.299818	0.0359357	0.924994
transfer RNA:Lysine-TTT 1-1	tRNA:Lys-TTT-1-1	FBgn0011902	0.611804	0.645446	0.314621	0.485636	0.188006	0.939113
transfer RNA:Lysine-TTT 2-4	tRNA:Lys-TTT-2-4	FBgn0011904	0.00443239	0.0857493	0.906516	0.97529	0.818554	0.999817
transfer RNA:Leucine-CAA 2-1	tRNA:Leu-CAA-2-1	FBgn0011909	0.104863	0.166818	0.23804	0.390756	0.0967382	0.924994
transfer RNA:Leucine-CAA 1-1	tRNA:Leu-CAA-1-1	FBgn0011910	0.142723	0.207183	0.28317	0.448097	0.0367778	0.924994
transfer RNA:Methionine-CAT 1-5	tRNA:Met-CAT-1-5	FBgn0011919	0.528094	0.569246	0.987863	0.998582	0.69632	0.999817
transfer RNA:Asparagine-GTT 1-8	tRNA:Asn-GTT-1-8	FBgn0011934	0.498866	0.54323	0.131091	0.240685	0.25318	0.966415
transfer RNA:Asparagine-GTT 1-7	tRNA:Asn-GTT-1-7	FBgn0011935	0.358619	0.415459	0.558496	0.742463	0.158605	0.93519
transfer RNA:Asparagine-GTT 1-3	tRNA:Asn-GTT-1-3	FBgn0011936	0.510226	0.553297	0.634995	0.808049	0.450773	0.999817
transfer RNA:Asparagine-GTT 1-2	tRNA:Asn-GTT-1-2	FBgn0011937	0.401545	0.454884	0.626742	0.800689	0.743216	0.999817
transfer RNA:Proline-TGG 1-1	tRNA:Pro-TGG-1-1	FBgn0011944	0.379915	0.435093	0.448683	0.633959	0.376512	0.999817
transfer RNA:Proline-TGG 1-2	tRNA:Pro-TGG-1-2	FBgn0011945	0.341973	0.400236	0.506505	0.694004	0.298819	0.985971
transfer RNA:Arginine-TCG 1-1	tRNA:Arg-TCG-1-1	FBgn0011953	0.0490554	0.105841	0.951154	0.986402	0.815357	0.999817
transfer RNA:Arginine-TCG 2-2	tRNA:Arg-TCG-2-2	FBgn0011954	0.406275	0.459088	0.660453	0.829635	0.856044	0.999817
transfer RNA:Arginine-ACG 1-5	tRNA:Arg-ACG-1-5	FBgn0011955	0.555968	0.594823	0.123037	0.228354	0.90133	0.999817
transfer RNA:Arginine-ACG 1-1	tRNA:Arg-ACG-1-1	FBgn0011958	0.0734515	0.13167	0.481017	0.668345	0.0504635	0.924994
transfer RNA:Arginine-TCG 4-1	tRNA:Arg-TCG-4-1	FBgn0011965	0.0631007	0.12028	0.996176	0.999689	0.887582	0.999817
transfer RNA:Arginine-TCG 2-3	tRNA:Arg-TCG-2-3	FBgn0011966	0.280937	0.343118	0.0598963	0.125969	0.238724	0.956608
transfer RNA:Serine-CGA 1-2	tRNA:Ser-CGA-1-2	FBgn0011976	0.0313009	0.0898179	0.947106	0.985652	0.633451	0.999817
transfer RNA:Serine-CGA 1-3	tRNA:Ser-CGA-1-3	FBgn0011977	0.0920078	0.152378	0.863796	0.959169	0.961977	0.999817
transfer RNA:Serine-AGA 3-1	tRNA:Ser-AGA-3-1	FBgn0011980	0.191889	0.257397	0.976882	0.995511	0.110884	0.924994
transfer RNA:Serine-AGA 2-1	tRNA:Ser-AGA-2-1	FBgn0011982	0.78632	0.80281	0.77892	0.916445	0.772776	0.999817
transfer RNA:Serine-AGA 2-3	tRNA:Ser-AGA-2-3	FBgn0011985	0.244426	0.308607	0.706889	0.868254	0.241339	0.9587
transfer RNA:Selenocysteine-TCA 1-1	tRNA:SeC-TCA-1-1	FBgn0011987	0.038468	0.0958543	0.971838	0.993729	0.711886	0.999817
transfer RNA:Threonine-AGT 1-5	tRNA:Thr-AGT-1-5	FBgn0011993	0.00323073	0.0857493	0.682324	0.84765	0.736751	0.999817
transfer RNA:Threonine-AGT 1-6	tRNA:Thr-AGT-1-6	FBgn0011994	0.0556987	0.112522	0.938696	0.983954	0.816704	0.999817
transfer RNA:Valine-AAC 2-4	tRNA:Val-AAC-2-4	FBgn0012009	0.0314087	0.0898521	0.897635	0.97189	0.798692	0.999817
transfer RNA:Valine-AAC 2-3	tRNA:Val-AAC-2-3	FBgn0012010	0.0308856	0.0895048	0.755321	0.901116	0.485128	0.999817
transfer RNA:Tyrosine-GTA 1-3	tRNA:Tyr-GTA-1-3	FBgn0012016	0.040374	0.0975238	0.744829	0.893818	0.884109	0.999817
transfer RNA:Tyrosine-GTA 1-2	tRNA:Tyr-GTA-1-2	FBgn0012017	0.614939	0.648205	0.756857	0.90209	0.235252	0.953941
transfer RNA:Tyrosine-GTA 1-9	tRNA:Tyr-GTA-1-9	FBgn0012018	0.0161959	0.0857493	0.971482	0.993729	0.150239	0.93519
transfer RNA:Tyrosine-GTA 1-5	tRNA:Tyr-GTA-1-5	FBgn0012027	0.322144	0.381546	0.362361	0.540807	0.99152	0.999817
transfer RNA:Tyrosine-GTA 1-4	tRNA:Tyr-GTA-1-4	FBgn0012028	0.677231	0.704567	0.601051	0.779165	0.304632	0.98805
Acetyl Coenzyme A synthase	AcCoAS	FBgn0012034	0.00305202	0.0857493	0.224679	0.373283	0.857585	0.999817
Aldehyde dehydrogenase	Aldh	FBgn0012036	0.00470984	0.0857493	0.0359174	0.0815651	0.574699	0.999817
Angiotensin converting enzyme	Ance	FBgn0012037	0.0149445	0.0857493	0.332617	0.506613	0.927833	0.999817
Attacin-A	AttA	FBgn0012042	0.0019735	0.0857493	6.51e-05	0.000506702	0.0247598	0.924994
Calpain-A	CalpA	FBgn0012051	0.0577998	0.114708	0.16546	0.291284	0.420151	0.999817
Cell division cycle 27	Cdc27	FBgn0012058	0.0232618	0.0858469	1.83e-06	0.000125157	0.10554	0.924994
Diuretic hormone 44	Dh44	FBgn0012344	0.136226	0.200517	6.4e-05	0.000501204	0.192922	0.939113
Trithorax-like	Trl	FBgn0013263	0.0280841	0.0875077	0.171743	0.300393	0.62278	0.999817
FK506-binding protein 39kD	Fkbp39	FBgn0013269	0.0469925	0.103836	4.29e-05	0.000384812	0.10001	0.924994
Gp150	Gp150	FBgn0013272	0.0424667	0.0996195	0.103803	0.19859	0.880818	0.999817
Heat-shock-protein-70Aa	Hsp70Aa	FBgn0013275	0.00798915	0.0857493	0.560598	0.744229	0.772875	0.999817
Heat-shock-protein-70Ab	Hsp70Ab	FBgn0013276	0.0173463	0.0857493	0.924525	0.980059	0.904264	0.999817
Heat-shock-protein-70Ba	Hsp70Ba	FBgn0013277	0.0442072	0.101415	0.659564	0.828967	0.958126	0.999817
Heat-shock-protein-70Bb	Hsp70Bb	FBgn0013278	0.0221126	0.0857493	0.423403	0.606111	0.806335	0.999817
Heat-shock-protein-70Bc	Hsp70Bc	FBgn0013279	0.0132575	0.0857493	0.70304	0.865099	0.840987	0.999817
Protamine A	ProtA	FBgn0013300	0.450507	0.498361	3.23e-05	0.000319667	0.470456	0.999817
Protamine B	ProtB	FBgn0013301	0.246287	0.310338	1.73e-05	0.000231108	0.276649	0.976744
Neurocalcin	Nca	FBgn0013303	0.0455073	0.102629	0.552426	0.737114	0.908868	0.999817
N-methyl-D-aspartate receptor-associated protein	Nmda1	FBgn0013305	0.00647305	0.0857493	0.113185	0.212798	0.959511	0.999817
Ornithine decarboxylase 1	Odc1	FBgn0013307	0.0668464	0.124465	0.177108	0.308341	0.627478	0.999817
Ornithine decarboxylase 2	Odc2	FBgn0013308	0.00829178	0.0857493	0.925029	0.980059	0.989801	0.999817
Prothoracicotropic hormone	Ptth	FBgn0013323	0.0411825	0.0982518	0.000663285	0.0029351	0.149486	0.93519
Ribosomal protein L11	RpL11	FBgn0013325	0.00885546	0.0857493	0.000501006	0.00236296	0.22623	0.946977
Synapse-associated protein 47kD	Sap47	FBgn0013334	0.0760912	0.134589	0.240383	0.393645	0.966291	0.999817
neuronal Synaptobrevin	nSyb	FBgn0013342	0.0986288	0.159785	0.0950714	0.185024	0.908599	0.999817
Syntaxin 1A	Syx1A	FBgn0013343	0.12628	0.190008	0.779051	0.916445	0.780269	0.999817
Transcription-factor-IIA-S	TfIIA-S	FBgn0013347	0.0629281	0.120135	0.173354	0.302651	0.806889	0.999817
Troponin C at 41C	TpnC41C	FBgn0013348	0.0582765	0.115189	0.132615	0.243015	0.998398	0.999817
bcn92	bcn92	FBgn0013432	0.0559669	0.112895	0.276471	0.440073	0.671373	0.999817
beaten path Ia	beat-Ia	FBgn0013433	0.0595358	0.116668	0.122369	0.227297	0.524838	0.999817
Cdc2-related kinase	Cdc2rk	FBgn0013435	0.0242539	0.085942	0.0022444	0.00784693	0.566455	0.999817
igloo	igl	FBgn0013467	0.103232	0.165033	0.128009	0.23586	0.938913	0.999817
klumpfuss	klu	FBgn0013469	0.0958965	0.156629	0.546308	0.731248	0.558511	0.999817
Mediator complex subunit 20	MED20	FBgn0013531	0.619157	0.652142	0.984625	0.997608	0.523785	0.999817
lethal-(2)-denticleless	l(2)dtl	FBgn0013548	0.0289975	0.0881444	0.0278345	0.0660016	0.90251	0.999817
Peroxin 1	Pex1	FBgn0013563	0.0890096	0.149245	0.110874	0.209254	0.604934	0.999817
mustard	mtd	FBgn0013576	0.0598681	0.116927	0.739493	0.890162	0.91545	0.999817
mitochondrial ATPase subunit 6	mt:ATPase6	FBgn0013672	0.00950321	0.0857493	0.81504	0.934868	0.899362	0.999817
mitochondrial ATPase subunit 8	mt:ATPase8	FBgn0013673	0.0671644	0.124799	0.730899	0.884345	0.867767	0.999817
mitochondrial Cytochrome c oxidase subunit I	mt:CoI	FBgn0013674	0.00291535	0.0857493	0.844908	0.949137	0.887683	0.999817
mitochondrial Cytochrome c oxidase subunit II	mt:CoII	FBgn0013675	0.00740067	0.0857493	0.659999	0.829257	0.855203	0.999817
mitochondrial Cytochrome c oxidase subunit III	mt:CoIII	FBgn0013676	0.00829938	0.0857493	0.932957	0.983043	0.94638	0.999817
mitochondrial Cytochrome b	mt:Cyt-b	FBgn0013678	0.00989694	0.0857493	0.769483	0.910574	0.866131	0.999817
mitochondrial NADH-ubiquinone oxidoreductase chain 1	mt:ND1	FBgn0013679	0.0573917	0.114276	0.990963	0.998887	0.966908	0.999817
mitochondrial NADH-ubiquinone oxidoreductase chain 2	mt:ND2	FBgn0013680	0.331198	0.389792	0.931071	0.982331	0.99828	0.999817
mitochondrial NADH-ubiquinone oxidoreductase chain 3	mt:ND3	FBgn0013681	0.00629203	0.0857493	0.70238	0.864908	0.314914	0.994482
mitochondrial NADH-ubiquinone oxidoreductase chain 4L	mt:ND4L	FBgn0013683	0.493534	0.538328	0.771066	0.911648	0.82027	0.999817
mitochondrial NADH-ubiquinone oxidoreductase chain 5	mt:ND5	FBgn0013684	0.0411726	0.0982518	0.969827	0.993729	0.52869	0.999817
mitochondrial NADH-ubiquinone oxidoreductase chain 6	mt:ND6	FBgn0013685	0.272526	0.334991	0.955839	0.988017	0.887013	0.999817
mitochondrial large ribosomal RNA	mt:lrRNA	FBgn0013686	0.0259834	0.086732	0.952338	0.986772	0.8631	0.999817
mitochondrial small ribosomal RNA	mt:srRNA	FBgn0013688	0.240606	0.304909	0.748566	0.896443	0.906147	0.999817
mitochondrial transfer RNA:Cysteine-GCA	mt:tRNA:Cys-GCA	FBgn0013690	0.769851	0.787632	0.146055	0.263211	0.309143	0.990284
mitochondrial transfer RNA:Lysine-CTT	mt:tRNA:Lys-CTT	FBgn0013697	0.129562	0.193377	0.673459	0.83992	0.108042	0.924994
mitochondrial transfer RNA:Leucine-TAA	mt:tRNA:Leu-TAA	FBgn0013699	0.0263479	0.0868443	0.14283	0.25826	0.376224	0.999817
mitochondrial transfer RNA:Tryptophan-TCA	mt:tRNA:Trp-TCA	FBgn0013709	0.639377	0.670304	0.589719	0.770668	0.799102	0.999817
mitochondrial transfer RNA:Tyrosine-GTA	mt:tRNA:Tyr-GTA	FBgn0013710	0.00241861	0.0857493	0.365981	0.544875	0.770901	0.999817
non-stop	not	FBgn0013717	0.778421	0.795296	0.00221248	0.00776716	0.167601	0.93519
nuclear fallout	nuf	FBgn0013718	0.0437425	0.100976	0.0827913	0.164977	0.764767	0.999817
pickel	pck	FBgn0013720	0.15027	0.215077	0.00236186	0.00820276	0.0908993	0.924994
phyllopod	phyl	FBgn0013725	0.426714	0.477458	8.09e-05	0.000595549	0.348023	0.999817
peanut	pnut	FBgn0013726	0.696705	0.721724	0.000185502	0.00109461	0.220669	0.944177
scrambled	sced	FBgn0013732	0.515502	0.558047	2.34e-05	0.000266965	0.0690454	0.924994
short stop	shot	FBgn0013733	0.0322762	0.0903589	0.930302	0.982142	0.946175	0.999817
alien	alien	FBgn0013746	0.299733	0.361204	0.000572053	0.0026206	0.378574	0.999817
ADP ribosylation factor at 102F	Arf102F	FBgn0013749	0.014114	0.0857493	0.410529	0.592126	0.532961	0.999817
ADP ribosylation factor at 51F	Arf51F	FBgn0013750	0.0501123	0.106785	0.0501389	0.108279	0.742047	0.999817
Arrowhead	Awh	FBgn0013751	0.00770026	0.0857493	0.790981	0.922103	0.874703	0.999817
Big brother	Bgb	FBgn0013753	0.330816	0.389399	0.0959413	0.186365	0.225362	0.946428
Brother	Bro	FBgn0013755	0.00365991	0.0857493	0.307209	0.47648	0.652546	0.999817
Megator	Mtor	FBgn0013756	0.190066	0.255608	0.00117751	0.00462671	0.480124	0.999817
CASK	CASK	FBgn0013759	0.923743	0.928554	0.0387837	0.0869656	0.123432	0.932439
Cyclin-dependent kinase 5	Cdk5	FBgn0013762	0.223061	0.287845	0.139823	0.253785	0.869115	0.999817
Imaginal disc growth factor 6	Idgf6	FBgn0013763	0.00207675	0.0857493	0.011282	0.0307298	0.620528	0.999817
Chip	Chi	FBgn0013764	0.0303627	0.0893595	0.0747644	0.151415	0.67895	0.999817
centrosomin	cnn	FBgn0013765	0.0655977	0.12293	0.00985224	0.0274158	0.762649	0.999817
Corazonin	Crz	FBgn0013767	0.00686343	0.0857493	0.0642552	0.133723	0.365478	0.999817
Cysteine proteinase-1	Cp1	FBgn0013770	0.0131734	0.0857493	0.137912	0.250907	0.734618	0.999817
Cytochrome P450 6a9	Cyp6a9	FBgn0013771	0.0192329	0.0857493	0.190557	0.3275	0.695913	0.999817
Cytochrome P450 6a8	Cyp6a8	FBgn0013772	0.0027383	0.0857493	0.040097	0.0893912	0.701362	0.999817
Cytochrome P450 6a22	Cyp6a22	FBgn0013773	0.058514	0.115363	0.00094848	0.00389186	0.269225	0.974461
Deformed epidermal autoregulatory factor-1	Deaf1	FBgn0013799	0.0226133	0.0857536	0.168898	0.296339	0.675784	0.999817
Dynein heavy chain at 36C	Dhc36C	FBgn0013810	0.11228	0.174963	1.19e-05	0.00019442	0.168089	0.93519
Dynein heavy chain at 62B	Dhc62B	FBgn0013811	0.0168568	0.0857493	0.032056	0.0742383	0.92302	0.999817
Dynein heavy chain at 93AB	Dhc93AB	FBgn0013812	0.0131809	0.0857493	0.819456	0.936982	0.866674	0.999817
Dynein heavy chain at 89D	Dhc98D	FBgn0013813	0.019667	0.0857493	0.000577981	0.00263876	0.492556	0.999817
Elastin-like	Elal	FBgn0013949	0.00678096	0.0857493	0.00130688	0.00504937	0.497918	0.999817
Epidermal stripes and patches	Esp	FBgn0013953	0.0835527	0.142976	0.00113098	0.00448137	0.393979	0.999817
FK506-binding protein 12kD	Fkbp12	FBgn0013954	0.0278818	0.0874471	0.00402063	0.0128616	0.504235	0.999817
Guanylyl cyclase alpha-subunit at 99B	Gycalpha99B	FBgn0013972	0.0131113	0.0857493	0.0955956	0.185866	0.570774	0.999817
Guanylyl cyclase beta-subunit at 100B	Gycbeta100B	FBgn0013973	0.0693498	0.127169	0.00294549	0.00986821	0.214465	0.943996
Histone H4 replacement	His4r	FBgn0013981	0.0264668	0.0868443	0.0684832	0.140822	0.747843	0.999817
immune deficiency	imd	FBgn0013983	0.0522368	0.108977	0.437574	0.621295	0.783257	0.999817
MAP kinase activated protein-kinase-2	MAPk-Ak2	FBgn0013987	0.0537168	0.110459	0.0144089	0.0377256	0.675467	0.999817
Na/Ca-exchange protein	Calx	FBgn0013995	0.0603451	0.117509	0.0198651	0.0496077	0.859885	0.999817
Neurexin IV	Nrx-IV	FBgn0013997	0.0249196	0.0862469	0.0530709	0.113678	0.890957	0.999817
Helical Factor	Hf	FBgn0014000	0.0268318	0.0869521	0.872823	0.962141	0.962954	0.999817
Protein disulfide isomerase	Pdi	FBgn0014002	0.0130142	0.0857493	0.736498	0.888004	0.897943	0.999817
Apoptotic signal-regulating kinase 1	Ask1	FBgn0014006	0.0638695	0.120938	0.0139741	0.0367534	0.594073	0.999817
Protein tyrosine phosphatase 69D	Ptp69D	FBgn0014007	0.321718	0.381153	0.00827322	0.0236344	0.693746	0.999817
Rab2	Rab2	FBgn0014009	0.0517781	0.108519	0.572209	0.75512	0.835014	0.999817
Rab5	Rab5	FBgn0014010	0.0443581	0.101573	0.0834114	0.165707	0.796413	0.999817
Rac2	Rac2	FBgn0014011	0.0821784	0.141456	0.121699	0.226234	0.779844	0.999817
Relish	Rel	FBgn0014018	0.0403913	0.0975238	0.0367042	0.0830461	0.556594	0.999817
Rhodopsin 5	Rh5	FBgn0014019	0.010104	0.0857493	0.789481	0.921791	0.902895	0.999817
Rho1	Rho1	FBgn0014020	0.039874	0.0970335	0.225099	0.373828	0.943656	0.999817
Rlb1	Rlb1	FBgn0014022	0.101418	0.163098	0.000164053	0.000993734	0.172533	0.93758
mitochondrial ribosomal protein L47	mRpL47	FBgn0014023	0.163813	0.228351	2.1e-05	0.000252328	0.0630468	0.924994
RNA-binding protein 4F	Rnp4F	FBgn0014024	0.0640125	0.121108	0.00113605	0.0044954	0.394859	0.999817
Ribosomal protein L7A	RpL7A	FBgn0014026	0.0108081	0.0857493	0.000578523	0.00264049	0.265891	0.973546
Succinate dehydrogenase, subunit B (iron-sulfur)	SdhB	FBgn0014028	0.0050325	0.0857493	0.575097	0.75739	0.922766	0.999817
Septin 2	Septin2	FBgn0014029	0.230659	0.29522	0.00066919	0.00295289	0.343323	0.999817
Alanine-glyoxylate aminotransferase	Agxt	FBgn0014031	0.0036071	0.0857493	0.076151	0.153686	0.458306	0.999817
Sepiapterin reductase	Sptr	FBgn0014032	0.114302	0.177157	3.13e-05	0.000313478	0.141293	0.935141
Scavenger receptor class C, type I	Sr-CI	FBgn0014033	0.000203039	0.0822917	0.00331523	0.0108689	0.415274	0.999817
Suppressor of Triplolethal	Su(Tpl)	FBgn0014037	0.0574386	0.114314	0.506814	0.694134	0.917099	0.999817
Tie-like receptor tyrosine kinase	Tie	FBgn0014073	0.374671	0.430273	0.0941477	0.183651	0.184174	0.938659
UDP-glucose-glycoprotein glucosyltransferase	Uggt	FBgn0014075	0.0388369	0.0960243	0.20638	0.348815	0.755086	0.999817
Vitelline membrane 32E	Vm32E	FBgn0014076	0.611284	0.645023	0.00657286	0.0194429	0.572565	0.999817
-	CG4278	FBgn0014092	0.0366726	0.0942644	0.000779047	0.00332845	0.176112	0.93833
barren	barr	FBgn0014127	0.176299	0.24146	0.802119	0.92825	0.379755	0.999817
bifocal	bif	FBgn0014133	0.687846	0.71387	5.68e-05	0.000459898	0.142378	0.93519
branchless	bnl	FBgn0014135	0.067247	0.124881	0.394111	0.57489	0.535739	0.999817
cheerio	cher	FBgn0014141	0.0321354	0.0903067	0.0165763	0.0425348	0.605089	0.999817
crocodile	croc	FBgn0014143	0.0228022	0.0857928	0.896381	0.971594	0.838025	0.999817
failed axon connections	fax	FBgn0014163	0.0577971	0.114708	0.403629	0.585037	0.922546	0.999817
glial cells missing	gcm	FBgn0014179	0.0284196	0.0877365	0.632246	0.805815	0.783277	0.999817
Ornithine decarboxylase antizyme	Oda	FBgn0014184	0.0279582	0.0875016	0.964231	0.991341	0.921149	0.999817
Helicase at 25E	Hel25E	FBgn0014189	0.124027	0.187725	1.97e-05	0.000241951	0.0568076	0.924994
proliferation disrupter	prod	FBgn0014269	0.0417277	0.0987576	0.00239656	0.0083037	0.720562	0.999817
males absent on the first	mof	FBgn0014340	0.0232822	0.0858469	0.296113	0.463416	0.883626	0.999817
meiosis I arrest	mia	FBgn0014342	0.202344	0.267679	0.000161295	0.000982312	0.59177	0.999817
mirror	mirr	FBgn0014343	0.0139896	0.0857493	0.71952	0.876793	0.819315	0.999817
noisette	noi	FBgn0014366	0.00701871	0.0857493	0.000110981	0.000739101	0.0621483	0.924994
no optic lobe	nol	FBgn0014368	0.00259262	0.0857493	0.70589	0.867619	0.545883	0.999817
Rho-like	RhoL	FBgn0014380	0.00717252	0.0857493	0.225918	0.374765	0.842738	0.999817
sprouty	sty	FBgn0014388	0.170763	0.23573	0.0180557	0.0457373	0.0374746	0.924994
stunted	sun	FBgn0014391	0.024821	0.086193	0.329086	0.502674	0.859054	0.999817
touch insensitive larva B	tilB	FBgn0014395	0.0493598	0.10613	0.000282586	0.0015075	0.23655	0.954442
timeless	tim	FBgn0014396	0.0001252	0.0649605	0.30011	0.46805	0.947942	0.999817
Vacuolar protein sorting 26	Vps26	FBgn0014411	0.0638625	0.120938	0.00341088	0.0111374	0.498209	0.999817
-	CG13397	FBgn0014417	0.415459	0.467154	0.000659638	0.00292347	0.258833	0.97037
-	CG11899	FBgn0014427	0.00758795	0.0857493	4.05e-05	0.00036943	0.036325	0.924994
Adult cuticle protein 1	Acp1	FBgn0014454	0.0499508	0.106665	0.247662	0.403811	0.878213	0.999817
Adenosylhomocysteinase	Ahcy	FBgn0014455	0.231661	0.296167	2.18e-05	0.000257714	0.0898342	0.924994
Chorion protein a at 7F	Cp7Fa	FBgn0014464	0.00526253	0.0857493	0.00108695	0.00434673	0.286827	0.985253
Chorion protein b at 7F	Cp7Fb	FBgn0014465	0.0203121	0.0857493	0.000741778	0.00319833	0.0930329	0.924994
Chorion protein c at 7F	Cp7Fc	FBgn0014466	0.259202	0.322575	0.019311	0.0484064	0.269861	0.974461
Cytochrome P450 4e2	Cyp4e2	FBgn0014469	0.0148804	0.0857493	0.337179	0.511495	0.975718	0.999817
Eig71Eh	Eig71Eh	FBgn0014848	0.0713123	0.129406	0.928121	0.981572	0.749404	0.999817
Eig71Ei	Eig71Ei	FBgn0014849	0.0153869	0.0857493	0.999955	0.999955	0.910595	0.999817
Eig71Ej	Eig71Ej	FBgn0014850	0.0237414	0.0858469	0.0112782	0.0307246	0.12466	0.932439
Eig71Ek	Eig71Ek	FBgn0014851	0.6874	0.713498	0.257348	0.416172	0.733397	0.999817
Histone H3.3A	His3.3A	FBgn0014857	0.0223829	0.0857493	0.915737	0.977713	0.63681	0.999817
Hormone receptor-like in 38	Hr38	FBgn0014859	0.0533608	0.11009	0.067569	0.139286	0.215282	0.943996
Minichromosome maintenance 2	Mcm2	FBgn0014861	0.0243621	0.0860069	0.0084517	0.024068	0.862192	0.999817
Muscle LIM protein at 84B	Mlp84B	FBgn0014863	0.0120588	0.0857493	0.922913	0.979839	0.996919	0.999817
Metchnikowin	Mtk	FBgn0014865	0.0335417	0.0916735	0.000429631	0.00208914	0.0990191	0.924994
Oligosaccharyltransferase 48kD subunit	Ost48	FBgn0014868	0.00820527	0.0857493	0.0143907	0.0376901	0.240525	0.95771
Phosphoglyceromutase 78	Pglym78	FBgn0014869	0.0122367	0.0857493	0.996508	0.999689	0.767378	0.999817
P-element somatic inhibitor	Psi	FBgn0014870	0.0564891	0.113342	0.0174144	0.0443485	0.33041	0.999786
Roe1	Roe1	FBgn0014877	0.026007	0.086732	0.00144602	0.00548756	0.393084	0.999817
Set	Set	FBgn0014879	0.0867576	0.146512	0.000567081	0.0026044	0.286299	0.985253
-	CG14630	FBgn0014903	0.402189	0.455327	0.599488	0.777944	0.409245	0.999817
alpha/beta hydrolase2	Hydr2	FBgn0014906	0.0427785	0.0998452	0.291306	0.458065	0.897332	0.999817
-	CG2846	FBgn0014930	0.0344662	0.0926183	0.223954	0.372307	0.574941	0.999817
-	CG2678	FBgn0014931	0.0501257	0.1068	0.000108718	0.000728923	0.237812	0.955789
buttonless	btn	FBgn0014949	0.0620061	0.11926	0.68554	0.850668	0.746651	0.999817
beta subunit of type I geranylgeranyl transferase	betaggt-I	FBgn0015000	0.0328326	0.0908663	0.137551	0.250362	0.819297	0.999817
iotaTrypsin	iotaTry	FBgn0015001	0.00112615	0.0857493	0.00368333	0.0118976	0.315678	0.994482
alpha actinin 3	Actn3	FBgn0015008	0.437657	0.48698	6.84e-06	0.000159863	0.173867	0.937867
Antigen 5-related	Ag5r	FBgn0015010	0.0212932	0.0857493	0.0125162	0.0334748	0.573264	0.999817
Adenosylhomocysteinase like 2	AhcyL2	FBgn0015011	0.0278361	0.0874411	0.937255	0.983799	0.744243	0.999817
Chaperonin containing TCP1 subunit 3	CCT3	FBgn0015019	0.0654025	0.122686	7.37e-05	0.000555498	0.137955	0.934849
Casein kinase Ialpha	CkIalpha	FBgn0015024	0.079281	0.138383	0.0952486	0.185286	0.849597	0.999817
CKII-alpha subunit interactor-1	CkIIalpha-i1	FBgn0015025	0.356239	0.413351	0.0084181	0.0239891	0.137183	0.934849
cyclope	cype	FBgn0015031	0.0193503	0.0857493	0.924189	0.979945	0.891405	0.999817
Cytochrome P450 4c3	Cyp4c3	FBgn0015032	0.00836794	0.0857493	0.713385	0.872663	0.950822	0.999817
Cytochrome P450 4d8	Cyp4d8	FBgn0015033	0.0462863	0.103317	0.55931	0.74324	0.686545	0.999817
Cytochrome P450 4e1	Cyp4e1	FBgn0015034	0.451913	0.499619	0.00270055	0.00915544	0.602644	0.999817
Cytochrome P450 4e3	Cyp4e3	FBgn0015035	0.0479843	0.104811	0.0565281	0.119905	0.514121	0.999817
Cytochrome P450 4ae1	Cyp4ae1	FBgn0015036	0.0180004	0.0857493	0.0194052	0.0485864	0.197137	0.939113
Cytochrome P450 4p1	Cyp4p1	FBgn0015037	0.100461	0.162015	0.281003	0.445799	0.835605	0.999817
Cytochrome P450 9b1	Cyp9b1	FBgn0015038	0.016301	0.0857493	0.997993	0.999689	0.863586	0.999817
Cytochrome P450 9b2	Cyp9b2	FBgn0015039	0.0160113	0.0857493	0.106649	0.202755	0.664754	0.999817
Dead-box-1	Ddx1	FBgn0015075	0.0842598	0.143652	0.0710195	0.145082	0.788848	0.999817
eukaryotic translation initiation factor 4E1	eIF4E1	FBgn0015218	0.0220845	0.0857493	0.0461195	0.100808	0.669995	0.999817
Ferritin 2 light chain homologue	Fer2LCH	FBgn0015221	0.00686861	0.0857493	0.488882	0.676605	0.838767	0.999817
Ferritin 1 heavy chain homologue	Fer1HCH	FBgn0015222	0.00627431	0.0857493	0.414595	0.596558	0.943745	0.999817
gliolectin	glec	FBgn0015229	0.062158	0.119361	0.00110761	0.00440977	0.251188	0.964942
Glucose transporter type 3	Glut3	FBgn0015230	0.0901657	0.150449	9.48e-05	0.000658762	0.485241	0.999817
Hormone-receptor-like in 78	Hr78	FBgn0015239	0.0504485	0.107121	0.000534508	0.00248981	0.110089	0.924994
Hormone receptor-like in 96	Hr96	FBgn0015240	0.193761	0.259393	0.000280157	0.0014975	0.0959377	0.924994
Heat shock protein 60A	Hsp60A	FBgn0015245	0.00849645	0.0857493	0.000779101	0.00332845	0.275331	0.976744
Death-associated inhibitor of apoptosis 2	Diap2	FBgn0015247	0.0201257	0.0857493	0.075437	0.152549	0.985468	0.999817
Nucleosome assembly protein 1	Nap1	FBgn0015268	0.0113171	0.0857493	0.000212916	0.00121371	0.0452967	0.924994
Neurofibromin 1	Nf1	FBgn0015269	0.0480483	0.104868	0.470473	0.65713	0.834554	0.999817
Origin recognition complex subunit 2	Orc2	FBgn0015270	0.0519964	0.108756	0.00857785	0.0243844	0.938665	0.999817
Origin recognition complex subunit 5	Orc5	FBgn0015271	0.0529976	0.109797	0.034679	0.0792077	0.802962	0.999817
Phosphatidylinositol 3-kinase 59F	Pi3K59F	FBgn0015277	0.0412716	0.098298	0.523529	0.709996	0.837155	0.999817
Phosphatidylinositol 3-kinase 68D	Pi3K68D	FBgn0015278	0.0421942	0.0992819	0.186447	0.322179	0.795427	0.999817
Phosphatidylinositol 3-kinase 92E	Pi3K92E	FBgn0015279	0.0577412	0.114662	0.00929914	0.0261278	0.511737	0.999817
Regulatory particle triple-A ATPase 2	Rpt2	FBgn0015282	0.0653306	0.122642	0.234259	0.385838	0.826015	0.999817
Regulatory particle non-ATPase 10	Rpn10	FBgn0015283	0.0608965	0.118064	0.750945	0.897944	0.893625	0.999817
Ras-like protein A	Rala	FBgn0015286	0.115957	0.179004	0.0074669	0.0216437	0.654704	0.999817
Ribosomal protein L22	RpL22	FBgn0015288	0.0165123	0.0857493	0.000641788	0.00286157	0.277159	0.977442
SH2 ankyrin repeat kinase	Shark	FBgn0015295	0.595494	0.63049	4.98e-05	0.000422401	0.100128	0.924994
SHC-adaptor protein	Shc	FBgn0015296	0.0922541	0.152661	0.0134031	0.0355225	0.498671	0.999817
Signal recognition particle 19	Srp19	FBgn0015298	0.0439668	0.101194	0.0987556	0.190803	0.606477	0.999817
Single stranded-binding protein c31A	Ssb-c31a	FBgn0015299	0.0140462	0.0857493	0.0410969	0.0913565	0.33457	0.999786
Suppressor of Stellate-like	Ssl	FBgn0015300	0.692761	0.718419	5.08e-06	0.000149162	0.0968393	0.924994
Trypsin 29F	Try29F	FBgn0015316	0.0283691	0.0877365	0.774506	0.913982	0.944038	0.999817
Ubiquitin conjugating enzyme 2	Ubc2	FBgn0015320	0.0487257	0.105441	0.000805497	0.00341583	0.461873	0.999817
Ubiquitin conjugating enzyme 4	Ubc4	FBgn0015321	0.0571137	0.113946	0.0202482	0.0504478	0.833832	0.999817
abstrakt	abs	FBgn0015331	0.511076	0.553959	0.00465209	0.0145373	0.441191	0.999817
-	CG15865	FBgn0015336	0.0351568	0.0930622	0.733999	0.886376	0.769384	0.999817
-	CG5861	FBgn0015338	0.039852	0.0969945	0.0201143	0.0501604	0.207012	0.939113
Methyltransferase like 4	Mettl4	FBgn0015351	0.0210502	0.0857493	0.156597	0.2788	0.843972	0.999817
-	CG2034	FBgn0015359	0.0192841	0.0857493	0.000427563	0.00208158	0.115054	0.924994
peptide O-xylosyltransferase	oxt	FBgn0015360	0.0351307	0.0930467	0.00947221	0.0265727	0.372817	0.999817
charlatan	chn	FBgn0015371	0.508782	0.551841	0.00104098	0.00420228	0.286612	0.985253
RabX1	RabX1	FBgn0015372	0.315142	0.375286	0.047619	0.103568	0.176236	0.938438
cutlet	cutlet	FBgn0015376	0.725635	0.74806	0.000444939	0.00214683	0.176778	0.938659
dodo	dod	FBgn0015379	0.141973	0.206335	0.122573	0.227624	0.131199	0.932439
derailed	drl	FBgn0015380	0.00421356	0.0857493	0.472732	0.65983	0.00803216	0.924994
dissatisfaction	dsf	FBgn0015381	0.013954	0.0857493	0.740507	0.890586	0.960237	0.999817
gluon	glu	FBgn0015391	0.219926	0.28503	8.8e-05	0.00063012	0.346985	0.999817
hoi-polloi	hoip	FBgn0015393	0.0234977	0.0858469	2.53e-05	0.000279066	0.093208	0.924994
jumeau	jumu	FBgn0015396	0.264014	0.327057	0.000227379	0.00126894	0.247573	0.962738
kekkon 1	kek1	FBgn0015399	0.813171	0.827151	0.0429388	0.0947881	0.0666099	0.924994
kekkon 2	kek2	FBgn0015400	0.0384738	0.0958543	0.0442886	0.0973965	0.358511	0.999817
kinase suppressor of ras	ksr	FBgn0015402	0.230264	0.294799	0.00367495	0.0118768	0.394521	0.999817
Receptor mediated endocytosis 8	Rme-8	FBgn0015477	0.0309026	0.0895048	0.0030356	0.0101158	0.41522	0.999817
Cullin 1	Cul1	FBgn0015509	0.0641173	0.121191	0.0726478	0.147831	0.869466	0.999817
myoblast city	mbc	FBgn0015513	0.0535987	0.110338	0.00276558	0.00934075	0.615634	0.999817
nicotinic Acetylcholine Receptor alpha3	nAChRalpha3	FBgn0015519	0.00317583	0.0857493	0.508165	0.695456	0.510855	0.999817
nonA-like	nonA-l	FBgn0015520	0.705983	0.730486	0.00110248	0.00439258	0.170819	0.936983
Ribosomal protein S21	RpS21	FBgn0015521	0.0113633	0.0857493	0.000488364	0.00231164	0.197808	0.939113
olf186-M	olf186-M	FBgn0015522	0.031531	0.0899016	0.000556619	0.00256493	0.221332	0.944521
orthopedia	otp	FBgn0015524	0.000420277	0.0857493	0.0714981	0.145894	0.355321	0.999817
penguin	peng	FBgn0015527	0.189276	0.25482	1.6e-05	0.000221903	0.0620975	0.924994
julius seizure	jus	FBgn0015541	0.0842668	0.143652	0.483929	0.671355	0.951229	0.999817
-	snoRNA:Me28S-A1322	FBgn0015543	0.0257026	0.0866814	0.00073428	0.00317359	0.455643	0.999817
spaghetti	spag	FBgn0015544	0.20724	0.272488	0.230169	0.380338	0.575558	0.999817
spellchecker1	spel1	FBgn0015546	0.0188105	0.0857493	0.0010912	0.0043605	0.70704	0.999817
target of Poxn	tap	FBgn0015550	0.0177447	0.0857493	0.993935	0.999109	0.925417	0.999817
tosca	tos	FBgn0015553	0.297937	0.359534	4.88e-05	0.000417382	0.130097	0.932439
tweety	tty	FBgn0015558	0.025637	0.0866251	0.49148	0.679586	0.770044	0.999817
unplugged	unpg	FBgn0015561	0.0239702	0.0858469	0.912876	0.976927	0.812785	0.999817
alpha-Esterase-1	alpha-Est1	FBgn0015568	0.288792	0.350926	0.00874268	0.0247791	0.642171	0.999817
alpha-Esterase-10	alpha-Est10	FBgn0015569	0.0480144	0.104829	0.263812	0.424281	0.192617	0.939113
alpha-Esterase-2	alpha-Est2	FBgn0015570	0.427152	0.477717	0.117588	0.2197	0.887537	0.999817
alpha-Esterase-4	alpha-Est4	FBgn0015572	0.0202477	0.0857493	0.671306	0.838525	0.797447	0.999817
alpha-Esterase-6	alpha-Est6	FBgn0015574	0.0621535	0.119361	5.8e-06	0.000152973	0.0329305	0.924994
alpha-Esterase-7	alpha-Est7	FBgn0015575	0.00787025	0.0857493	0.0956155	0.185866	0.699837	0.999817
alpha-Esterase-8	alpha-Est8	FBgn0015576	0.0711503	0.129271	0.460106	0.645542	0.984795	0.999817
alpha-Esterase-9	alpha-Est9	FBgn0015577	0.0369794	0.0945128	0.531773	0.717843	0.895418	0.999817
defective in the avoidance of repellents	dare	FBgn0015582	0.11466	0.177559	0.00665294	0.019614	0.473933	0.999817
Accessory gland protein 29AB	Acp29AB	FBgn0015583	0.135872	0.200178	1.1e-05	0.000190859	0.138188	0.934849
Accessory gland protein 53Ea	Acp53Ea	FBgn0015584	0.279758	0.341987	4.04e-05	0.000369084	0.279686	0.981679
Accessory gland protein 63F	Acp63F	FBgn0015585	0.345612	0.40365	6.39e-05	0.000500943	0.384803	0.999817
Accessory gland protein 76A	Acp76A	FBgn0015586	0.27213	0.334571	0.00019993	0.00115817	0.264494	0.972937
APC-like	Apc	FBgn0015589	0.239321	0.303728	0.00440069	0.013891	0.352916	0.999817
Allatostatin A	AstA	FBgn0015591	0.0927987	0.153178	0.0640069	0.133275	0.154465	0.93519
toucan	toc	FBgn0015600	0.549078	0.588422	0.000156247	0.000959757	0.0772638	0.924994
Boundary element-associated factor of 32kD	BEAF-32	FBgn0015602	0.321647	0.381096	0.000916056	0.00378936	0.342526	0.999817
Cadherin-N	CadN	FBgn0015609	0.819681	0.832832	0.913807	0.976938	0.161453	0.93519
Calcineurin B2	CanB2	FBgn0015614	0.0400845	0.0971908	0.0500012	0.108068	0.784258	0.999817
Structural maintenance of chromosomes 3	SMC3	FBgn0015615	0.0745814	0.132826	8.6e-05	0.000621104	0.248468	0.962971
Cyclin-dependent kinase 8	Cdk8	FBgn0015618	0.0103081	0.0857493	0.125742	0.232338	0.93139	0.999817
Clipper	Clp	FBgn0015621	0.0582565	0.115177	0.000786453	0.00334909	0.166091	0.93519
Calnexin 99A	Cnx99A	FBgn0015622	0.0102893	0.0857493	0.00147904	0.00558412	0.404675	0.999817
Cytochrome P450 reductase	Cpr	FBgn0015623	0.00847288	0.0857493	0.151742	0.271648	0.987056	0.999817
Cyclin B3	CycB3	FBgn0015625	0.396946	0.450794	0.000580612	0.00264704	0.301003	0.986834
UDP-glycosyltransferase family 36 member A1	Ugt36A1	FBgn0015663	0.0397175	0.0968804	0.764208	0.906756	0.940395	0.999817
DNA replication-related element factor	Dref	FBgn0015664	0.185383	0.250871	0.000490678	0.00232056	0.259924	0.971068
Cytochrome P450 6a17	Cyp6a17	FBgn0015714	0.277457	0.339738	0.719974	0.877017	0.507765	0.999817
king tubby	ktub	FBgn0015721	0.0266322	0.0868443	0.05328	0.114045	0.927127	0.999817
Hemomucin	Hmu	FBgn0015737	0.00786232	0.0857493	0.021035	0.0521102	0.563351	0.999817
Lissencephaly-1	Lis-1	FBgn0015754	0.0483591	0.105079	0.158052	0.281051	0.926755	0.999817
Ribosomal protein L9	RpL9	FBgn0015756	0.0140693	0.0857493	0.000398224	0.0019677	0.289319	0.985971
p38a MAP kinase	p38a	FBgn0015765	0.0191174	0.0857493	0.145083	0.261779	0.93784	0.999817
Msr-110	Msr-110	FBgn0015766	0.0249804	0.0862469	0.973195	0.994105	0.957312	0.999817
MstProx	MstProx	FBgn0015770	0.330284	0.388914	0.224782	0.373416	0.252512	0.965501
Numb-associated kinase	Nak	FBgn0015772	0.0613519	0.118453	0.0387837	0.0869656	0.53756	0.999817
Netrin-A	NetA	FBgn0015773	0.0250242	0.0862469	0.643963	0.815808	0.771702	0.999817
Netrin-B	NetB	FBgn0015774	0.00744383	0.0857493	0.496943	0.684664	0.120201	0.927718
nervana 1	nrv1	FBgn0015776	0.02617	0.086732	0.780775	0.917507	0.93202	0.999817
nervana 2	nrv2	FBgn0015777	0.0619152	0.119167	0.00333236	0.010914	0.841774	0.999817
rasputin	rin	FBgn0015778	0.0268572	0.0869948	0.0233352	0.0568289	0.560213	0.999817
Pyrroline 5-carboyxlate reductase	P5cr	FBgn0015781	0.0151096	0.0857493	0.065112	0.135125	0.18411	0.938659
Rab10	Rab10	FBgn0015789	0.0744001	0.132619	0.00342347	0.011165	0.586528	0.999817
Rab11	Rab11	FBgn0015790	0.025523	0.0865818	0.0456233	0.0998845	0.74748	0.999817
Rab14	Rab14	FBgn0015791	0.0637685	0.120867	0.0795023	0.159221	0.822744	0.999817
Rab19	Rab19	FBgn0015793	0.685807	0.712118	3.09e-05	0.000312428	0.0797151	0.924994
Rab18	Rab18	FBgn0015794	0.0265655	0.0868443	0.0147043	0.0383936	0.547797	0.999817
Rab7	Rab7	FBgn0015795	0.0279192	0.0874471	0.398933	0.580097	0.918566	0.999817
Rab6	Rab6	FBgn0015797	0.0577707	0.114692	0.00689936	0.0202338	0.519071	0.999817
Retinoblastoma-family protein	Rbf	FBgn0015799	0.0429567	0.100074	0.00167459	0.0061687	0.443782	0.999817
Rhythmically expressed gene 5	Reg-5	FBgn0015801	0.14635	0.210968	0.313445	0.484097	0.659784	0.999817
Rho-type guanine nucleotide exchange factor	RtGEF	FBgn0015803	0.901747	0.908302	0.0361805	0.082082	0.211313	0.942723
Histone deacetylase 1	HDAC1	FBgn0015805	0.152426	0.217051	0.000158482	0.000969551	0.221113	0.944521
Sterol carrier protein X-related thiolase	ScpX	FBgn0015808	0.00695057	0.0857493	0.97406	0.994374	0.850793	0.999817
Spliceosomal protein on the X	Spx	FBgn0015818	0.148342	0.213202	0.000189244	0.00110879	0.157467	0.93519
Transcription factor IIEalpha	TfIIEalpha	FBgn0015828	0.0812446	0.14054	0.00234037	0.008136	0.647527	0.999817
Transcription factor IIEbeta	TfIIEbeta	FBgn0015829	0.193347	0.258903	0.811348	0.93301	0.365589	0.999817
Rtnl2	Rtnl2	FBgn0015831	0.0629473	0.120141	3.56e-06	0.000132882	0.0749858	0.924994
eukaryotic translation initiation factor 3 subunit i	eIF3i	FBgn0015834	0.0214037	0.0857493	0.00270843	0.00917832	0.31457	0.994482
Van Gogh	Vang	FBgn0015838	0.148861	0.213645	0.000143557	0.000896167	0.083103	0.924994
Drip	Drip	FBgn0015872	0.0050387	0.0857493	0.656429	0.826904	0.872088	0.999817
apontic	apt	FBgn0015903	0.118095	0.181131	0.000828671	0.00349037	0.294941	0.985971
araucan	ara	FBgn0015904	0.0145968	0.0857493	0.562776	0.746358	0.977884	0.999817
asteroid	ast	FBgn0015905	0.0373802	0.094898	0.311851	0.482244	0.891277	0.999817
caupolican	caup	FBgn0015919	0.0274157	0.0873104	0.796462	0.925078	0.810379	0.999817
croquemort	crq	FBgn0015924	0.0269889	0.0870441	0.0400817	0.0893693	0.782409	0.999817
capsuleen	csul	FBgn0015925	0.0563619	0.113247	0.000451072	0.0021719	0.318706	0.997824
discontinuous actin hexagon	dah	FBgn0015926	0.0389139	0.0960817	0.0011528	0.00454725	0.279205	0.98103
disc proliferation abnormal	dpa	FBgn0015929	0.191655	0.257147	8.8e-05	0.00063012	0.239943	0.95768
grim	grim	FBgn0015946	0.75125	0.770742	0.967584	0.993129	0.335608	0.999786
hiiragi	hrg	FBgn0015949	0.025512	0.0865816	0.063146	0.13177	0.498552	0.999817
Fumarylacetoacetase	Faa	FBgn0016013	0.491672	0.536767	0.0343459	0.0785877	0.889096	0.999817
lamina ancestor	lama	FBgn0016031	0.0346619	0.0926944	0.00570168	0.017268	0.473519	0.999817
late bloomer	lbm	FBgn0016032	0.0616487	0.118889	0.966271	0.992483	0.880402	0.999817
maelstrom	mael	FBgn0016034	0.427854	0.478304	0.00258131	0.00882315	0.212715	0.943996
meiotic P22	mei-P22	FBgn0016036	0.70824	0.73241	0.0147537	0.0384916	0.551856	0.999817
Vacuolar protein sorting 37A	Vsp37A	FBgn0016038	0.414876	0.466563	9.3e-05	0.000651333	0.157054	0.93519
Translocase of outer membrane 40	Tom40	FBgn0016041	0.0347246	0.0926944	0.000540389	0.00250953	0.26371	0.972779
no mechanoreceptor potential A	nompA	FBgn0016047	0.019957	0.0857493	0.969412	0.993681	0.865575	0.999817
polar granule component	pgc	FBgn0016053	0.0116677	0.0857493	5.39e-05	0.000445675	0.0477443	0.924994
(6-4)-photolyase	phr6-4	FBgn0016054	0.239486	0.303846	6.09e-05	0.000485007	0.145636	0.93519
Semaphorin 1b	Sema1b	FBgn0016059	0.101662	0.163393	0.0482925	0.104822	0.743446	0.999817
sidestep	side	FBgn0016061	0.0103568	0.0857493	0.209927	0.353667	0.631942	0.999817
smaug	smg	FBgn0016070	0.182598	0.248262	0.00036074	0.0018202	0.346988	0.999817
viking	vkg	FBgn0016075	0.0324029	0.0903589	0.00240533	0.00832519	0.458604	0.999817
vrille	vri	FBgn0016076	0.39423	0.448132	0.684637	0.849938	0.33769	0.999817
wunen	wun	FBgn0016078	0.00604575	0.0857493	0.0169467	0.043348	0.48712	0.999817
xmas	xmas	FBgn0016080	0.298294	0.359871	2.43e-06	0.000126783	0.0503149	0.924994
furry	fry	FBgn0016081	0.141117	0.205438	0.138539	0.251878	0.546568	0.999817
ATP synthase, coupling factor 6	ATPsynCF6	FBgn0016119	0.0174931	0.0857493	0.586852	0.767881	0.909454	0.999817
ATP synthase, subunit D	ATPsynD	FBgn0016120	0.0100667	0.0857493	0.657462	0.827499	0.854088	0.999817
Angiotensin-converting enzyme-related	Acer	FBgn0016122	0.0187791	0.0857493	7.08e-05	0.000539652	0.119932	0.926525
Alkaline phosphatase 4	Alp4	FBgn0016123	0.116356	0.179395	0.307958	0.477444	0.499804	0.999817
Calcium/calmodulin-dependent protein kinase I	CaMKI	FBgn0016126	0.0585762	0.115415	0.834036	0.94504	0.990796	0.999817
Cyclin-dependent kinase 4	Cdk4	FBgn0016131	0.170192	0.235137	2.97e-06	0.000127945	0.0268361	0.924994
Protein tyrosine phosphatase-ERK/Enhancer of Ras1	PTP-ER	FBgn0016641	0.0657199	0.123145	0.000698136	0.00305353	0.203464	0.939113
Leucine-rich repeat-containing G protein-coupled receptor 1	Lgr1	FBgn0016650	0.00168212	0.0857493	0.838559	0.946832	0.619369	0.999817
H15	H15	FBgn0016660	0.00588924	0.0857493	0.545869	0.730951	0.574871	0.999817
Inositol polyphosphate 1-phosphatase	Ipp	FBgn0016672	0.0898835	0.150087	0.226542	0.375493	0.181401	0.938659
Galactose-specific C-type lectin	Lectin-galC1	FBgn0016675	0.278967	0.341123	0.538274	0.724046	0.267363	0.974461
Na[+]-dependent inorganic phosphate cotransporter	NaPi-T	FBgn0016684	0.0416146	0.0987161	0.909542	0.975914	0.918761	0.999817
Nucleoplasmin	Nlp	FBgn0016685	0.0452195	0.102388	0.000193689	0.00113034	0.231335	0.950919
Nucleosome remodeling factor - 38kD	Nurf-38	FBgn0016687	0.00685715	0.0857493	0.0012159	0.0047442	0.433993	0.999817
ATP synthase, oligomycin sensitivity conferring protein	ATPsynO	FBgn0016691	0.0122298	0.0857493	0.431932	0.615062	0.761455	0.999817
Putative Achaete Scute Target 1	Past1	FBgn0016693	0.0245974	0.0861832	0.0026909	0.00913419	0.731855	0.999817
PAR-domain protein 1	Pdp1	FBgn0016694	0.0375218	0.0949163	0.874666	0.963125	0.786151	0.999817
Pitslre	Pitslre	FBgn0016696	0.0782548	0.137213	0.0234243	0.0569946	0.726913	0.999817
Proteasome alpha5 subunit	Prosalpha5	FBgn0016697	0.0377373	0.0950734	0.757875	0.902768	0.79828	0.999817
Phosphotyrosyl phosphatase activator	Ptpa	FBgn0016698	0.0375515	0.0949163	0.143707	0.259701	0.140401	0.935055
Rab1	Rab1	FBgn0016700	0.0224116	0.0857493	0.813452	0.93426	0.982232	0.999817
Rab4	Rab4	FBgn0016701	0.0349413	0.0928484	0.0538521	0.115042	0.908538	0.999817
Rhythmically expressed gene 2	Reg-2	FBgn0016715	0.032562	0.0905575	0.188739	0.3251	0.837002	0.999817
Ribosomal protein L29	RpL29	FBgn0016726	0.00761332	0.0857493	0.000570969	0.00261843	0.205355	0.939113
six-banded	sba	FBgn0016754	0.132337	0.196281	0.131596	0.241421	0.226035	0.946894
Ubiquitin specific protease 47	Usp47	FBgn0016756	0.0292281	0.0883803	0.19193	0.329275	0.855245	0.999817
angel	angel	FBgn0016762	0.0838143	0.143303	0.00308569	0.010261	0.28957	0.985971
daughter of sevenless	dos	FBgn0016794	0.12779	0.191568	4.52e-05	0.000397095	0.11827	0.924994
frizzled 2	fz2	FBgn0016797	0.343053	0.401227	0.0545522	0.116175	0.27351	0.975724
Signal-transducer and activator of transcription protein at 92E	Stat92E	FBgn0016917	0.0165931	0.0857493	0.0468853	0.102275	0.763372	0.999817
no mechanoreceptor potential B	nompB	FBgn0016919	0.79837	0.813627	0.000114903	0.000759242	0.270397	0.974461
no mechanoreceptor potential C	nompC	FBgn0016920	0.0187887	0.0857493	0.829784	0.942049	0.909907	0.999817
Pinocchio	Pino	FBgn0016926	0.0528502	0.109622	0.484528	0.671841	0.88161	0.999817
Dual-specificity tyrosine phosphorylation-regulated kinase 2	Dyrk2	FBgn0016930	0.189608	0.255145	0.45856	0.643874	0.938369	0.999817
lethal (2) k10201	l(2)k10201	FBgn0016970	0.0142866	0.0857493	0.0224655	0.0550713	0.604121	0.999817
swallow pseudogene	swaPsi	FBgn0016974	0.225865	0.290544	1.57e-06	0.000125157	0.0552194	0.924994
split ends	spen	FBgn0016977	0.0575654	0.114481	0.248688	0.404995	0.879402	0.999817
small ribonucleoprotein particle U1 subunit 70K	snRNP-U1-70K	FBgn0016978	0.0218844	0.0857493	0.202003	0.34317	0.832319	0.999817
smallminded	smid	FBgn0016983	0.0617587	0.118982	0.000186795	0.00109841	0.193754	0.939113
skittles	sktl	FBgn0016984	0.443139	0.491662	0.00149143	0.00562304	0.321054	0.998124
cag	cag	FBgn0017414	0.756524	0.775417	0.616768	0.792317	0.198306	0.939113
ariadne 1	ari-1	FBgn0017418	0.0242239	0.0859218	0.927921	0.981545	0.986618	0.999817
antisense RNA:CR11538	asRNA:CR11538	FBgn0017424	0.0133259	0.0857493	0.978619	0.995818	0.873959	0.999817
-	CG5989	FBgn0017429	0.754712	0.773804	0.00176004	0.00642797	0.14255	0.93519
Negative elongation factor E	Nelf-E	FBgn0017430	0.0829056	0.142244	0.00267023	0.00908114	0.726654	0.999817
-	CG2187	FBgn0017448	0.000365992	0.0857493	0.0237263	0.0575997	0.0140575	0.924994
Ubiquitin conjugating enzyme 84D	Ubc84D	FBgn0017456	0.158874	0.223601	2.95e-06	0.000127945	0.0865378	0.924994
U2 small nuclear riboprotein auxiliary factor 38	U2af38	FBgn0017457	0.0916513	0.151959	0.0031065	0.0103117	0.338676	0.999817
Type III alcohol dehydrogenase	T3dh	FBgn0017482	0.0526746	0.109398	0.0410485	0.0912614	0.612498	0.999817
Ribosomal protein S3A	RpS3A	FBgn0017545	0.0255334	0.0865818	0.0010936	0.00436686	0.374316	0.999817
Regena	Rga	FBgn0017550	0.0951278	0.155712	0.00148629	0.00560757	0.450713	0.999817
Regulator of cyclin A1	Rca1	FBgn0017551	0.24444	0.308607	0.0121586	0.0326837	0.365637	0.999817
Proteasome alpha4 subunit, Testis-specific 2	Prosalpha4T2	FBgn0017556	0.338199	0.396391	6.76e-06	0.000159237	0.182786	0.938659
Pyruvate dehydrogenase kinase	Pdk	FBgn0017558	0.0335589	0.0916735	0.225359	0.374106	0.89513	0.999817
Open rectifier K[+] channel 1	Ork1	FBgn0017561	0.0276247	0.0874098	0.0143523	0.037603	0.741821	0.999817
NADH dehydrogenase (ubiquinone) 75 kDa subunit	ND-75	FBgn0017566	0.00601751	0.0857493	0.530272	0.716457	0.884738	0.999817
NADH dehydrogenase (ubiquinone) 23 kDa subunit	ND-23	FBgn0017567	0.0106643	0.0857493	0.743437	0.893231	0.935569	0.999817
Mo25	Mo25	FBgn0017572	0.429211	0.479491	0.00564113	0.0171006	0.337318	0.999817
Minichromosome maintenance 5	Mcm5	FBgn0017577	0.117505	0.180414	2.34e-05	0.000266965	0.0598071	0.924994
Max	Max	FBgn0017578	0.266082	0.32899	0.00188422	0.00680788	0.223915	0.946037
Ribosomal protein L14	RpL14	FBgn0017579	0.0114652	0.0857493	0.000380736	0.00190094	0.226676	0.948018
Lk6 kinase	Lk6	FBgn0017581	0.043897	0.101165	0.211	0.354958	0.742171	0.999817
klingon	klg	FBgn0017590	0.0149937	0.0857493	0.0378394	0.0851899	0.203916	0.939113
Cytochrome c oxidase subunit 5A	COX5A	FBgn0019624	0.0257485	0.0866814	0.924162	0.979945	0.963956	0.999817
speck	speck	FBgn0019643	0.0261297	0.086732	0.236686	0.388942	0.974021	0.999817
ATP synthase, subunit B	ATPsynB	FBgn0019644	0.00558426	0.0857493	0.976243	0.995337	0.57289	0.999817
twin of eyeless	toy	FBgn0019650	0.119917	0.183198	0.0130571	0.0347398	0.75863	0.999817
long non-coding RNA on the X 2	lncRNA:roX2	FBgn0019660	0.906572	0.912935	1.1e-05	0.000190859	0.109564	0.924994
long non-coding RNA on the X 1	lncRNA:roX1	FBgn0019661	0.288524	0.350694	4.58e-05	0.000400471	0.302647	0.987329
quemao	qm	FBgn0019662	0.0846957	0.144126	0.326335	0.499768	0.951096	0.999817
loki	lok	FBgn0019686	0.0898034	0.149999	2.6e-05	0.000281653	0.051942	0.924994
gcm2	gcm2	FBgn0019809	0.0389632	0.0961594	0.8728	0.962141	0.930609	0.999817
don juan	dj	FBgn0019828	0.262879	0.326025	3.62e-05	0.000344032	0.27561	0.976744
congested-like trachea	colt	FBgn0019830	0.00585748	0.0857493	0.445455	0.630112	0.354346	0.999817
Smg5 nonsense mediated mRNA decay factor	Smg5	FBgn0019890	0.275595	0.33802	0.0288784	0.0680786	0.36437	0.999817
Surfeit 4	Surf4	FBgn0019925	0.049729	0.106434	0.0345826	0.079032	0.700145	0.999817
Ser8	Ser8	FBgn0019928	0.0953595	0.155985	0.424552	0.607327	0.785164	0.999817
Ser7	Ser7	FBgn0019929	0.081006	0.140247	0.624291	0.798564	0.589554	0.999817
S-adenosylmethionine decarboxylase	SamDC	FBgn0019932	0.0254403	0.0864664	0.099928	0.192617	0.909376	0.999817
Ribosomal protein S20	RpS20	FBgn0019936	0.02448	0.0860916	0.000532551	0.00248238	0.264378	0.972937
RNA polymerase I subunit A	Polr1A	FBgn0019938	0.0595025	0.116637	5.07e-05	0.000426825	0.0685382	0.924994
Rhodopsin 6	Rh6	FBgn0019940	0.055453	0.112193	0.00183896	0.00666366	0.328764	0.998674
Presenilin	Psn	FBgn0019947	0.0476452	0.10441	0.139236	0.252918	0.822356	0.999817
Cyclin-dependent kinase 9	Cdk9	FBgn0019949	0.0607028	0.117844	0.0007333	0.00317189	0.192191	0.939113
Organic cation transporter	Orct	FBgn0019952	0.0185541	0.0857493	0.0445579	0.0978957	0.777834	0.999817
NADH dehydrogenase (ubiquinone) 42 kDa subunit	ND-42	FBgn0019957	0.00601975	0.0857493	0.807292	0.930855	0.750332	0.999817
Mitofilin	Mitofilin	FBgn0019960	0.0162095	0.0857493	0.0578873	0.122404	0.844889	0.999817
Kinesin heavy chain 73	Khc-73	FBgn0019968	0.0728998	0.131246	0.746385	0.894933	0.902715	0.999817
Death related ICE-like caspase	Drice	FBgn0019972	0.0957437	0.15644	0.00343792	0.0112054	0.418665	0.999817
GS1-like	Gs1l	FBgn0019982	0.0200007	0.0857493	0.295974	0.463293	0.846329	0.999817
metabotropic Glutamate Receptor	mGluR	FBgn0019985	0.0925482	0.152972	0.64742	0.818925	0.86815	0.999817
Gcn2	Gcn2	FBgn0019990	0.037246	0.0947377	0.00110752	0.00440977	0.118686	0.924994
Protoporphyrinogen oxidase	Ppox	FBgn0020018	1.75e-05	0.0236674	1.76e-09	2.86e-05	1.74e-05	0.0403267
Cbl proto-oncogene	Cbl	FBgn0020224	0.0628848	0.120095	0.00103872	0.00419734	0.174703	0.937867
ATP synthase, gamma subunit	ATPsyngamma	FBgn0020235	0.00537592	0.0857493	0.453538	0.639148	0.772792	0.999817
ATP citrate lyase	ATPCL	FBgn0020236	0.0101796	0.0857493	0.147937	0.265922	0.937613	0.999817
14-3-3epsilon	14-3-3epsilon	FBgn0020238	0.0349243	0.0928337	0.116747	0.218456	0.785634	0.999817
stem cell tumor	stet	FBgn0020248	0.135014	0.199258	4.41e-05	0.000392054	0.16029	0.93519
steamer duck	stck	FBgn0020249	0.0176538	0.0857493	0.0415445	0.0921998	0.554716	0.999817
sulfateless	sfl	FBgn0020251	0.0697152	0.127622	0.00278739	0.0094007	0.271131	0.974461
Ran	Ran	FBgn0020255	0.0472538	0.104158	0.00174758	0.00639399	0.485171	0.999817
Partner of paired	Ppa	FBgn0020257	0.0227534	0.0857747	0.859047	0.957219	0.594888	0.999817
pickpocket	ppk	FBgn0020258	0.0182157	0.0857493	0.920814	0.979286	0.832224	0.999817
pacman	pcm	FBgn0020261	0.113375	0.176175	0.00522003	0.0159676	0.231613	0.950919
M-spondin	mspo	FBgn0020269	0.0364679	0.0940618	0.427139	0.60979	0.72373	0.999817
meiotic recombination 11	mre11	FBgn0020270	0.00647724	0.0857493	0.0017659	0.00644502	0.333972	0.999786
misato	mst	FBgn0020272	0.058291	0.115203	0.00745827	0.0216226	0.596826	0.999817
lush	lush	FBgn0020277	0.00637685	0.0857493	0.0543379	0.11582	0.808904	0.999817
locomotion defects	loco	FBgn0020278	0.748809	0.768661	0.0205699	0.0511314	0.820388	0.999817
lingerer	lig	FBgn0020279	0.0242237	0.0859218	0.00126547	0.00491161	0.318231	0.997527
labial associated factor	laf	FBgn0020280	0.268431	0.331162	1.51e-05	0.00021606	0.101534	0.924994
knockout	ko	FBgn0020294	0.776214	0.793291	0.085166	0.168709	0.697851	0.999817
stumps	stumps	FBgn0020299	0.0296719	0.0887015	0.424291	0.607023	0.445405	0.999817
geko	geko	FBgn0020300	0.394594	0.448483	4.91e-05	0.000418921	0.326802	0.998124
drongo	drongo	FBgn0020304	0.207317	0.272561	0.595679	0.775252	0.958457	0.999817
dribble	dbe	FBgn0020305	0.846433	0.857113	0.000167493	0.00101094	0.191214	0.939113
domino	dom	FBgn0020306	0.0985963	0.159764	0.000306603	0.00159982	0.304496	0.98805
defective proventriculus	dve	FBgn0020307	0.0173147	0.0857493	0.729727	0.88359	0.76472	0.999817
crooked legs	crol	FBgn0020309	0.0407047	0.0979462	0.0102232	0.0283168	0.361233	0.999817
Transmembrane O-mannosyltransferase targeting cadherins 3	Tmtc3	FBgn0020312	0.035866	0.0935715	0.0225177	0.0551779	0.7144	0.999817
Regulatory particle triple-A ATPase 6	Rpt6	FBgn0020369	0.0762208	0.134739	0.0339579	0.0779009	0.674627	0.999817
Tripeptidyl-peptidase II	TppII	FBgn0020370	0.102474	0.164242	0.0149168	0.0388484	0.532834	0.999817
Translocase inner membrane 17	Tim17b2	FBgn0020371	0.220087	0.285125	1.89e-05	0.000237543	0.195805	0.939113
Transmembrane 4 superfamily	TM4SF	FBgn0020372	0.116949	0.17989	0.157803	0.2807	0.984208	0.999817
Scavenger receptor class C, type III	Sr-CIII	FBgn0020376	0.05317	0.109934	0.837255	0.946695	0.892427	0.999817
Scavenger receptor class C, type II	Sr-CII	FBgn0020377	0.0081925	0.0857493	0.841115	0.947943	0.8153	0.999817
Sp1	Sp1	FBgn0020378	0.00826149	0.0857493	0.277884	0.441759	0.508629	0.999817
Rfx	Rfx	FBgn0020379	0.0130543	0.0857493	0.762328	0.905743	0.770038	0.999817
Death related ced-3/Nedd2-like caspase	Dredd	FBgn0020381	0.0359814	0.0935715	0.14435	0.260718	0.578016	0.999817
pugilist	pug	FBgn0020385	0.0145816	0.0857493	0.0542237	0.115634	0.619087	0.999817
Phosphoinositide-dependent kinase 1	Pdk1	FBgn0020386	0.0208445	0.0857493	0.938222	0.983874	0.764072	0.999817
Gcn5 acetyltransferase	Gcn5	FBgn0020388	0.01032	0.0857493	0.10943	0.207131	0.620572	0.999817
PAPS synthetase	Papss	FBgn0020389	0.0254407	0.0864664	0.158653	0.281718	0.852985	0.999817
Neurospecific receptor kinase	Nrk	FBgn0020391	0.0177546	0.0857493	0.989444	0.998887	0.951571	0.999817
N-myristoyl transferase	Nmt	FBgn0020392	0.451654	0.499367	0.000109295	0.000731884	0.0993731	0.924994
Mst89B	Mst89B	FBgn0020399	0.070801	0.128873	8.33e-06	0.000169642	0.0750458	0.924994
asunder	asun	FBgn0020407	0.0219653	0.0857493	0.162094	0.286666	0.865533	0.999817
JIL-1 kinase	JIL-1	FBgn0020412	0.0438511	0.101083	0.284028	0.449191	0.645797	0.999817
Imaginal disc growth factor 3	Idgf3	FBgn0020414	0.00487518	0.0857493	0.137302	0.249937	0.961391	0.999817
Imaginal disc growth factor 2	Idgf2	FBgn0020415	0.00921993	0.0857493	0.109091	0.206561	0.779318	0.999817
Imaginal disc growth factor 1	Idgf1	FBgn0020416	0.0104914	0.0857493	0.00415575	0.0132234	0.377278	0.999817
Glutamate receptor IIB	GluRIIB	FBgn0020429	0.010813	0.0857493	0.638344	0.811178	0.590899	0.999817
Focal adhesion kinase	Fak	FBgn0020440	0.0854756	0.144951	0.0208327	0.0517133	0.601703	0.999817
eukaryotic translation release factor 3	eRF3	FBgn0020443	0.0432504	0.100395	0.00900076	0.0254172	0.551532	0.999817
Early gene at 23	E23	FBgn0020445	0.827785	0.839908	9.16e-05	0.000646577	0.258892	0.97037
Daughters against dpp	Dad	FBgn0020493	0.0372381	0.0947377	0.538971	0.724587	0.432967	0.999817
C-terminal Binding Protein	CtBP	FBgn0020496	0.0564806	0.113342	0.00745289	0.0216108	0.533019	0.999817
embargoed	emb	FBgn0020497	0.0352133	0.0931189	0.000319333	0.00165172	0.259538	0.971068
Cytoplasmic linker protein 190	CLIP-190	FBgn0020503	0.041617	0.0987161	0.00432611	0.0136742	0.710955	0.999817
Amyrel	Amyrel	FBgn0020506	0.0217859	0.0857493	0.951497	0.986543	0.797396	0.999817
Antigen 5-related 2	Ag5r2	FBgn0020508	0.159253	0.223979	0.00320961	0.0105998	0.349096	0.999817
Accessory gland protein 62F	Acp62F	FBgn0020509	0.299539	0.360997	9.01e-05	0.000639989	0.307504	0.989291
Abelson interacting protein	Abi	FBgn0020510	0.150498	0.215232	0.00446353	0.0140619	0.484004	0.999817
PAICS bifunctional enzyme	Paics	FBgn0020513	0.0286617	0.0878215	0.100329	0.193244	0.655275	0.999817
-	snoRNA:Me28S-G764	FBgn0020518	0.67539	0.702832	0.36948	0.548686	0.664375	0.999817
piopio	pio	FBgn0020521	0.0634527	0.120555	0.228226	0.377744	0.936825	0.999817
kraken	kraken	FBgn0020545	0.0120912	0.0857493	2.85e-05	0.000297642	0.0560511	0.924994
long non-coding RNA:iab4	lncRNA:iab4	FBgn0020546	0.00293485	0.0857493	0.279961	0.444494	0.12267	0.932439
bithoraxoid	lncRNA:bxd	FBgn0020556	0.112655	0.175426	0.447314	0.632356	0.819994	0.999817
Stromalin	SA	FBgn0020616	0.350631	0.408188	0.00417169	0.0132631	0.354052	0.999817
Retinal Homeobox	Rx	FBgn0020617	0.0361091	0.0936641	0.589938	0.770675	0.981992	0.999817
Receptor of activated protein kinase C 1	Rack1	FBgn0020618	0.0274081	0.0873104	0.000665187	0.00294003	0.307009	0.989291
Related to the N terminus of tre oncogene	RN-tre	FBgn0020620	0.0619281	0.119167	0.000781333	0.00333471	0.0212647	0.924994
Protein kinase N	Pkn	FBgn0020621	0.173747	0.238771	0.0010398	0.00420066	0.0928287	0.924994
Pi3K21B	Pi3K21B	FBgn0020622	0.0997877	0.161115	0.000851399	0.00355744	0.399801	0.999817
Oxysterol binding protein	Osbp	FBgn0020626	0.11418	0.177027	0.27189	0.434317	0.840349	0.999817
Minichromosome maintenance 7	Mcm7	FBgn0020633	0.237079	0.301382	0.000336417	0.00171942	0.239838	0.95768
Lcp65Ag2	Lcp65Ag2	FBgn0020637	2.29e-05	0.0285359	6.19e-05	0.000490585	9.92e-06	0.03006
Lcp65Af	Lcp65Af	FBgn0020639	0.094878	0.15537	0.0847868	0.168081	0.0116731	0.924994
Lcp65Ae	Lcp65Ae	FBgn0020640	0.0229276	0.0858465	0.860146	0.957427	0.976598	0.999817
Lcp65Ad	Lcp65Ad	FBgn0020641	0.0282587	0.0876665	0.902577	0.974104	0.894676	0.999817
Lcp65Ac	Lcp65Ac	FBgn0020642	0.000947383	0.0857493	0.935391	0.983713	0.0012794	0.610048
Lcp65Aa	Lcp65Aa	FBgn0020645	0.030635	0.089438	0.71544	0.873989	0.908044	0.999817
Lcp65APsi	Lcp65APsi	FBgn0020646	0.0436346	0.100843	0.732026	0.885163	0.685074	0.999817
Krueppel target at 95D	KrT95D	FBgn0020647	0.0374983	0.0949163	0.0365847	0.0828617	0.960825	0.999817
Thioredoxin reductase-1	Trxr-1	FBgn0020653	0.0080078	0.0857493	0.0582339	0.123046	0.555081	0.999817
ADP-ribosylation factor GTPase activating protein 1	ArfGAP1	FBgn0020655	0.159914	0.22458	0.000280584	0.00149928	0.128243	0.932439
eukaryotic translation initiation factor 4B	eIF4B	FBgn0020660	0.327822	0.386745	0.0125772	0.0336138	0.281569	0.983534
ABC transporter expressed in trachea	Atet	FBgn0020762	0.138227	0.202744	0.380098	0.560229	0.689475	0.999817
Aminolevulinate synthase	Alas	FBgn0020764	0.00463184	0.0857493	0.15158	0.271418	0.985233	0.999817
Adult cuticle protein 65Aa	Acp65Aa	FBgn0020765	0.0266152	0.0868443	0.875728	0.963617	0.639803	0.999817
Sprouty-related protein with EVH-1 domain	Spred	FBgn0020767	0.0813358	0.140637	0.208577	0.351685	0.909617	0.999817
-	CG7179	FBgn0020880	0.0185573	0.0857493	0.907506	0.975775	0.950824	0.999817
Su(z)12	Su(z)12	FBgn0020887	0.131186	0.195047	0.000392354	0.00194581	0.127238	0.932439
Jonah 25Bi	Jon25Bi	FBgn0020906	0.0115839	0.0857493	0.623754	0.798066	0.447278	0.999817
Sarcoplasmic calcium-binding protein 2	Scp2	FBgn0020907	0.0117992	0.0857493	0.0835203	0.165895	0.995895	0.999817
Sarcoplasmic calcium-binding protein 1	Scp1	FBgn0020908	0.0509868	0.107573	0.291222	0.457978	0.987222	0.999817
Rtc1	Rtc1	FBgn0020909	0.0403719	0.0975238	0.00032505	0.00167345	0.133148	0.932439
Ribosomal protein L3	RpL3	FBgn0020910	0.0108478	0.0857493	0.000506542	0.00238238	0.270672	0.974461
Ptx1	Ptx1	FBgn0020912	0.00990128	0.0857493	0.800788	0.92759	0.547674	0.999817
Diacyl glycerol kinase epsilon	Dgkepsilon	FBgn0020930	0.0232276	0.0858469	8.76e-05	0.000629433	0.0489322	0.924994
Circadianly Regulated Gene	Crg-1	FBgn0021738	0.293809	0.355863	0.346227	0.522434	0.795038	0.999817
C901	C901	FBgn0021742	0.0171428	0.0857493	0.800742	0.92759	0.96151	0.999817
Seryl-tRNA synthetase, mitochondrial	SerRS-m	FBgn0021750	0.0391424	0.0963377	0.0542306	0.115634	0.846844	0.999817
chromosome bows	chb	FBgn0021760	0.117501	0.180414	6.44e-06	0.000156995	0.0815978	0.924994
Nucleoporin 154kD	Nup154	FBgn0021761	0.115452	0.178462	0.000263247	0.00142544	0.331006	0.999786
sidekick	sdk	FBgn0021764	0.248681	0.312456	7.39e-05	0.000557011	0.197865	0.939113
scully	scu	FBgn0021765	0.582022	0.618494	0.00456315	0.0143091	0.426334	0.999817
optomotor-blind-related-gene-1	org-1	FBgn0021767	0.0316895	0.0899941	0.778588	0.916445	0.732843	0.999817
nudC	nudC	FBgn0021768	0.00985855	0.0857493	0.69054	0.854779	0.493325	0.999817
miranda	mira	FBgn0021776	0.0122784	0.0857493	0.971708	0.993729	0.948235	0.999817
Translocon-associated protein delta	Tapdelta	FBgn0021795	0.0155551	0.0857493	0.179815	0.312446	0.745119	0.999817
Target of rapamycin	Tor	FBgn0021796	0.360962	0.417531	0.000140617	0.000882572	0.18743	0.939113
Regulator of eph expression	Reph	FBgn0021800	0.067011	0.124628	0.0021875	0.00769613	0.266094	0.973546
Vacuolar protein sorting 28	Vps28	FBgn0021814	0.0218528	0.0857493	2.01e-05	0.000244607	0.0697024	0.924994
connector enhancer of ksr	cnk	FBgn0021818	0.0729881	0.131286	0.000850853	0.00355608	0.146126	0.93519
Dynactin 2, p50 subunit	DCTN2-p50	FBgn0021825	0.0266554	0.0868443	0.165495	0.291314	0.865955	0.999817
Tetratricopeptide repeat domain 7	Ttc7	FBgn0021847	0.090047	0.150313	0.334226	0.508347	0.622939	0.999817
lethal (2) k14505	l(2)k14505	FBgn0021856	0.0255927	0.0866251	0.0365855	0.0828617	0.562568	0.999817
X box binding protein-1	Xbp1	FBgn0021872	0.0102328	0.0857493	0.562807	0.746358	0.937762	0.999817
Notchless	Nle	FBgn0021874	0.0622115	0.119372	2.5e-05	0.000277329	0.0766623	0.924994
Zinc finger protein RP-8	Zfrp8	FBgn0021875	0.0621026	0.119331	3.72e-05	0.000349681	0.0957535	0.924994
yantar	ytr	FBgn0021895	0.0295535	0.0886188	0.00215251	0.0075928	0.392623	0.999817
Rieske iron-sulfur protein	RFeSP	FBgn0021906	0.00678448	0.0857493	0.957235	0.988578	0.888899	0.999817
Coproporphyrinogen oxidase	Coprox	FBgn0021944	0.326403	0.385408	0.00216529	0.00762732	0.0491745	0.924994
NADH dehydrogenase (ubiquinone) PDSW subunit	ND-PDSW	FBgn0021967	0.0236791	0.0858469	0.540666	0.726143	0.928623	0.999817
lethal (2) k09913	l(2)k09913	FBgn0021979	0.0133651	0.0857493	0.485378	0.672669	0.870741	0.999817
Rs1	Rs1	FBgn0021995	0.211808	0.277145	2.6e-05	0.000281702	0.0600705	0.924994
eukaryotic translation initiation factor 3 subunit h	eIF3h	FBgn0022023	0.0214047	0.0857493	0.0130119	0.0346443	0.616504	0.999817
Vacuolar protein sorting 25	Vps25	FBgn0022027	0.0740982	0.132414	0.205633	0.347951	0.4724	0.999817
lethal (2) k01209	l(2)k01209	FBgn0022029	0.313393	0.373803	1.69e-05	0.000228119	0.0164749	0.924994
Nnp-1	Nnp-1	FBgn0022069	0.115735	0.178734	5e-05	0.000423194	0.0848334	0.924994
Vacuolar H[+] ATPase 36kD subunit 1	Vha36-1	FBgn0022097	0.0129166	0.0857493	0.0354044	0.0805467	0.606883	0.999817
lethal (2) k05819	l(2)k05819	FBgn0022153	0.109975	0.172512	0.00202934	0.00722276	0.327262	0.998124
Glycerophosphate oxidase 1	Gpo1	FBgn0022160	0.0162944	0.0857493	0.756604	0.902046	0.995236	0.999817
Chromosome segregation 1	Cse1	FBgn0022213	0.296428	0.358153	0.00029397	0.00155391	0.38872	0.999817
ubiquitin like	ubl	FBgn0022224	0.129636	0.193452	0.720327	0.877249	0.576606	0.999817
lola like	lolal	FBgn0022238	0.0787475	0.137764	0.0268623	0.0640806	0.712035	0.999817
lethal (2) 09851	l(2)09851	FBgn0022288	0.130549	0.194385	2.18e-05	0.000257695	0.0919333	0.924994
deoxyribonucleoside kinase	dnk	FBgn0022338	0.302353	0.363469	0.000234065	0.0012991	0.122238	0.932439
-	CG3760	FBgn0022343	0.0903486	0.15062	0.000379649	0.00189789	0.175046	0.937867
-	CG10340	FBgn0022344	0.0105719	0.0857493	0.296019	0.463319	0.713283	0.999817
-	CG1910	FBgn0022349	0.0949668	0.155468	0.000634957	0.00283814	0.447987	0.999817
Transferrin 1	Tsf1	FBgn0022355	0.00521004	0.0857493	0.00286404	0.00961919	0.188547	0.939113
Sorbitol dehydrogenase-2	Sodh-2	FBgn0022359	0.00592934	0.0857493	0.0920536	0.180304	0.0415926	0.924994
Purine-rich binding protein-alpha	Pur-alpha	FBgn0022361	0.0892896	0.149495	0.800211	0.927506	0.980266	0.999817
Protein kinase, cAMP-dependent, regulatory subunit type 2	Pka-R2	FBgn0022382	0.0754929	0.133833	0.522321	0.708786	0.738631	0.999817
D19B	D19B	FBgn0022699	0.0192416	0.0857493	0.28476	0.449998	0.951395	0.999817
Chitinase 4	Cht4	FBgn0022700	0.0387117	0.0960064	0.654006	0.824833	0.913861	0.999817
Chitinase 2	Cht2	FBgn0022702	0.0162361	0.0857493	9.66e-05	0.000666553	0.0213293	0.924994
Adenylate kinase 1	Ak1	FBgn0022709	0.0796932	0.138759	0.166501	0.29281	0.970574	0.999817
Adenylyl cyclase 13E	Ac13E	FBgn0022710	0.612989	0.646444	0.101254	0.194748	0.168219	0.93519
TBP-associated factor 8	Taf8	FBgn0022724	0.167649	0.232401	0.00155764	0.00582985	0.789849	0.999817
HLH54F	HLH54F	FBgn0022740	0.0102581	0.0857493	0.883208	0.966818	0.950629	0.999817
Sin3A	Sin3A	FBgn0022764	0.0924018	0.152797	0.0029629	0.00991834	0.546787	0.999817
Protein phosphatase 2C	Pp2C1	FBgn0022768	0.153723	0.218361	0.428337	0.611049	0.836126	0.999817
Peritrophin A	Peritrophin-A	FBgn0022770	0.139009	0.20345	0.205907	0.348233	0.726871	0.999817
Origin recognition complex subunit 1	Orc1	FBgn0022772	0.0273596	0.0873104	0.00144984	0.0054982	0.561296	0.999817
Ornithine aminotransferase precursor	Oat	FBgn0022774	0.089684	0.149903	0.00199419	0.00713525	0.349257	0.999817
Hira	Hira	FBgn0022786	0.201	0.266504	9.73e-05	0.000669479	0.0968551	0.924994
Helicase 89B	Hel89B	FBgn0022787	0.0172016	0.0857493	0.835322	0.945753	0.794759	0.999817
Cadherin 96Ca	Cad96Ca	FBgn0022800	0.0944941	0.15502	0.607629	0.784743	0.419338	0.999817
Decondensation factor 31	Df31	FBgn0022893	0.111491	0.17418	0.000341941	0.00174161	0.369677	0.999817
D19A	D19A	FBgn0022935	0.0319431	0.0901546	0.193978	0.331902	0.854469	0.999817
Cyclin H	CycH	FBgn0022936	0.013724	0.0857493	0.199167	0.339126	0.939004	0.999817
cap binding protein 80	Cbp80	FBgn0022942	0.150101	0.214919	0.000536597	0.0024955	0.257103	0.969498
cap binding protein 20	Cbp20	FBgn0022943	0.0355901	0.0934067	0.016848	0.0431301	0.834506	0.999817
ypsilon schachtel	yps	FBgn0022959	0.0261523	0.086732	0.188069	0.32429	0.7294	0.999817
visceral mesodermal armadillo-repeats	vimar	FBgn0022960	0.0394495	0.0966483	0.0116196	0.0314748	0.671411	0.999817
ripped pocket	rpk	FBgn0022981	0.196641	0.26208	0.000388361	0.00193014	0.246602	0.962377
quaking related 58E-3	qkr58E-3	FBgn0022984	0.0304945	0.0894152	0.96041	0.989839	0.849096	0.999817
quaking related 58E-2	qkr58E-2	FBgn0022985	0.0435032	0.10071	0.00300504	0.0100428	0.375099	0.999817
quaking related 58E-1	qkr58E-1	FBgn0022986	0.0712066	0.129289	0.113094	0.212701	0.669353	0.999817
quaking related 54B	qkr54B	FBgn0022987	0.0306683	0.089438	0.0931949	0.182187	0.40868	0.999817
methuselah	mth	FBgn0023000	0.0222302	0.0857493	0.0059141	0.0178148	0.489179	0.999817
melted	melt	FBgn0023001	0.0174419	0.0857493	0.502386	0.689993	0.79467	0.999817
Collapsin Response Mediator Protein	CRMP	FBgn0023023	0.104696	0.166601	0.610581	0.786926	0.152503	0.93519
Clock	Clk	FBgn0023076	0.00967197	0.0857493	1e-05	0.000183748	0.046236	0.924994
genghis khan	gek	FBgn0023081	0.0750098	0.13328	0.0262033	0.062693	0.682518	0.999817
frayed	fray	FBgn0023083	0.0483135	0.105064	0.601508	0.779463	0.925437	0.999817
defective transmitter release	dtr	FBgn0023090	0.448862	0.496856	3.75e-06	0.0001337	0.0761698	0.924994
dimmed	dimm	FBgn0023091	0.0217724	0.0857493	0.948982	0.985984	0.925477	0.999817
cycle	cyc	FBgn0023094	0.164172	0.228735	0.00222688	0.00780756	0.355541	0.999817
capricious	caps	FBgn0023095	0.0369124	0.0944309	0.557967	0.741942	0.816275	0.999817
beethoven	btv	FBgn0023096	0.0119865	0.0857493	0.929552	0.981985	0.906029	0.999817
bonus	bon	FBgn0023097	0.0848575	0.144325	0.00339827	0.0111052	0.550429	0.999817
astray	aay	FBgn0023129	0.033172	0.0913512	0.344256	0.520186	0.970328	0.999817
a6	a6	FBgn0023130	0.0566583	0.113511	0.055891	0.118709	0.721822	0.999817
Ubiquitin activating enzyme 1	Uba1	FBgn0023143	0.0187414	0.0857493	0.0397875	0.0888478	0.541064	0.999817
Small ribonucleoprotein particle protein SmD3	SmD3	FBgn0023167	0.400496	0.453886	4.64e-05	0.000402892	0.169621	0.935525
AMP-activated protein kinase alpha subunit	AMPKalpha	FBgn0023169	0.00602103	0.0857493	0.0412761	0.0917297	0.603437	0.999817
Ribosomal protein L39	RpL39	FBgn0023170	0.00671562	0.0857493	0.000932848	0.003843	0.299923	0.985971
ribonuclease H1	rnh1	FBgn0023171	0.245082	0.309108	0.00368579	0.0119008	0.140003	0.935055
Rho guanine nucleotide exchange factor 2	RhoGEF2	FBgn0023172	0.0786897	0.137722	0.00625201	0.0186697	0.537515	0.999817
Proteasome beta2 subunit	Prosbeta2	FBgn0023174	0.0478285	0.104684	0.0536925	0.114746	0.812423	0.999817
Proteasome alpha7 subunit	Prosalpha7	FBgn0023175	0.0593986	0.116528	0.76977	0.910714	0.975648	0.999817
Protein phosphatase 19C	Pp4-19C	FBgn0023177	0.282276	0.344624	0.000186214	0.00109738	0.133136	0.932439
Pigment-dispersing factor	Pdf	FBgn0023178	0.0394915	0.0966832	0.0436415	0.096156	0.586739	0.999817
amontillado	amon	FBgn0023179	0.184931	0.250531	0.00341156	0.0111374	0.0681479	0.924994
Origin recognition complex subunit 6	Orc6	FBgn0023180	0.0591266	0.116189	0.000285163	0.00151576	0.284295	0.984139
Origin recognition complex subunit 4	Orc4	FBgn0023181	0.00358966	0.0857493	0.00203314	0.00723152	0.0286776	0.924994
Jonah 74E	Jon74E	FBgn0023197	0.0204158	0.0857493	0.0182758	0.046165	0.64633	0.999817
Elongin B	EloB	FBgn0023212	0.0181303	0.0857493	0.558099	0.742057	0.942293	0.999817
eukaryotic translation initiation factor 4G1	eIF4G1	FBgn0023213	0.0392679	0.0964562	0.0134335	0.0355798	0.742291	0.999817
ETS-domain lacking	edl	FBgn0023214	0.163132	0.227795	0.639081	0.811533	0.0146168	0.924994
Mnt	Mnt	FBgn0023215	0.0760946	0.134589	0.00367197	0.0118704	0.472273	0.999817
Poly(ADP-ribose) glycohydrolase	Parg	FBgn0023216	0.439766	0.488656	0.000194373	0.00113231	0.122794	0.932439
Dynamin associated protein 160	Dap160	FBgn0023388	0.0317504	0.0900527	0.105021	0.2004	0.978115	0.999817
Chd3	Chd3	FBgn0023395	0.0155273	0.0857493	0.0486817	0.105568	0.982845	0.999817
B4	B4	FBgn0023407	0.054851	0.111628	0.0567912	0.1204	0.764599	0.999817
Accessory gland protein 32CD	Acp32CD	FBgn0023415	0.533088	0.573638	7.67e-06	0.00016326	0.16532	0.93519
Adenylate cyclase 3	Ac3	FBgn0023416	0.543046	0.582806	0.504666	0.692304	0.657564	0.999817
fusilli	fus	FBgn0023441	0.00835014	0.0857493	0.449726	0.635156	0.551478	0.999817
Rabconnectin-3A	Rbcn-3A	FBgn0023458	0.120116	0.183398	0.00211191	0.00747235	0.376782	0.999817
Transaldolase	Taldo	FBgn0023477	0.0109298	0.0857493	0.526441	0.712588	0.996219	0.999817
Tequila	teq	FBgn0023479	0.0169933	0.0857493	0.276026	0.439495	0.86338	0.999817
PvuII-PstI homology 13	Pph13	FBgn0023489	0.0131188	0.0857493	0.760482	0.90461	0.917326	0.999817
Lipase 3	Lip3	FBgn0023495	0.030471	0.0893948	0.935921	0.983713	0.833179	0.999817
Lipase 1	Lip1	FBgn0023496	0.0241043	0.0858759	0.963381	0.990765	0.808305	0.999817
Es2	Es2	FBgn0023506	0.00702158	0.0857493	0.897979	0.971932	0.855796	0.999817
D-2-hydroxyglutaric acid dehydrogenase	D2hgdh	FBgn0023507	0.00787547	0.0857493	0.0172324	0.0439471	0.796549	0.999817
Oculocerebrorenal syndrome of Lowe	Ocrl	FBgn0023508	0.355111	0.412397	0.00120513	0.00470898	0.197424	0.939113
Myb-interacting protein 130	mip130	FBgn0023509	0.0224267	0.0857493	0.0612225	0.128218	0.814779	0.999817
Rabconnectin-3B	Rbcn-3B	FBgn0023510	0.0762617	0.134797	0.112985	0.21257	0.622739	0.999817
ER degradation enhancer, mannosidase alpha-like 1	Edem1	FBgn0023511	0.18715	0.252734	0.0105672	0.0291204	0.203374	0.939113
eukaryotic translation initiation factor 2B subunit epsilon	eIF2Bepsilon	FBgn0023512	0.0464116	0.103425	0.00267893	0.00909974	0.408242	0.999817
-	CG14803	FBgn0023513	0.046347	0.103367	0.047582	0.103502	0.775441	0.999817
-	CG14805	FBgn0023514	0.260818	0.324076	3.16e-05	0.000316314	0.0669921	0.924994
Germ cell nuclear acidic peptidase	Gcna	FBgn0023515	0.414239	0.465976	0.000207381	0.00118843	0.27455	0.975861
Peroxin 5	Pex5	FBgn0023516	0.503025	0.546841	0.0367336	0.0830927	0.729488	0.999817
[truncated: 14,214 more rows]

## Sheet: (B) NTRs
Table S3. Analysis of Differential Expression. "rawp" are raw p values from the Analysis of Variance (ANOVA) for the model Y = μ + L + S + L×S + ε , where L is the effect of line, S is the effect of sex, and LxS is the effect of line by sex (linexsex). "FDR" are the FDR-corrected values. (A) Genes ; (B) NTRs.
NTR_id	rawp_line	FDR_line	rawp_sex	FDR_sex	rawp_linexsex	FDR_linexsex
XLOC_000005	0.00851198	0.184807	0.668821	0.999831	0.957501	0.999965
XLOC_000006	0.389272	0.472009	0.812886	0.999831	0.628999	0.999965
XLOC_000007	0.0616785	0.185767	0.117339	0.819152	0.358233	0.999965
XLOC_000011	0.0407862	0.184807	0.723791	0.999831	0.969394	0.999965
XLOC_000015	0.0846168	0.194925	0.0586168	0.625909	0.127627	0.999965
XLOC_000020	0.0307802	0.184807	0.819177	0.999831	0.625856	0.999965
XLOC_000021	0.0126227	0.184807	0.374447	0.999831	0.401488	0.999965
XLOC_000025	0.0763334	0.189366	0.945669	0.999831	0.988574	0.999965
XLOC_000026	0.900764	0.915462	0.887717	0.999831	0.792767	0.999965
XLOC_000027	0.411338	0.491729	0.688378	0.999831	0.749074	0.999965
XLOC_000029	0.254558	0.347976	0.552785	0.999831	0.810356	0.999965
XLOC_000030	0.315407	0.404764	0.434018	0.999831	0.745064	0.999965
XLOC_000038	0.485818	0.55791	0.266566	0.999831	0.68329	0.999965
XLOC_000042	0.00470547	0.184807	0.878308	0.999831	0.0206772	0.999965
XLOC_000043	0.010066	0.184807	0.566451	0.999831	0.383069	0.999965
XLOC_000044	0.0490814	0.184807	0.924184	0.999831	0.967893	0.999965
XLOC_000045	0.0525896	0.184807	0.821312	0.999831	0.929653	0.999965
XLOC_000046	0.346582	0.43304	0.210296	0.988944	0.923474	0.999965
XLOC_000049	0.650186	0.701289	0.0974787	0.769109	0.425344	0.999965
XLOC_000052	0.111516	0.215906	0.883928	0.999831	0.956748	0.999965
XLOC_000053	0.0210845	0.184807	0.461401	0.999831	0.758175	0.999965
XLOC_000054	0.209964	0.306589	0.983558	0.999831	0.934332	0.999965
XLOC_000055	0.00422146	0.184807	0.707993	0.999831	0.915349	0.999965
XLOC_000056	0.0455019	0.184807	0.930297	0.999831	0.752655	0.999965
XLOC_000057	0.277361	0.369018	0.307924	0.999831	0.938965	0.999965
XLOC_000058	0.0122298	0.184807	0.890185	0.999831	0.190434	0.999965
XLOC_000060	0.145216	0.246326	0.868507	0.999831	0.135799	0.999965
XLOC_000061	0.0896491	0.198191	0.65618	0.999831	0.944253	0.999965
XLOC_000062	0.079829	0.191685	0.658087	0.999831	0.531723	0.999965
XLOC_000063	0.124536	0.227083	0.723958	0.999831	0.899124	0.999965
XLOC_000065	0.476443	0.549794	0.238058	0.999831	0.1408	0.999965
XLOC_000068	0.0682873	0.186294	0.519712	0.999831	0.964492	0.999965
XLOC_000070	0.0320349	0.184807	0.835528	0.999831	0.99277	0.999965
XLOC_000074	0.357032	0.442645	0.5672	0.999831	0.93232	0.999965
XLOC_000075	0.0535259	0.185133	0.346425	0.999831	0.736255	0.999965
XLOC_000078	0.147823	0.248953	0.00445102	0.142921	0.451506	0.999965
XLOC_000080	0.0422832	0.184807	0.683974	0.999831	0.877358	0.999965
XLOC_000081	0.942167	0.951332	0.734479	0.999831	0.45266	0.999965
XLOC_000083	0.0444355	0.184807	0.594246	0.999831	0.712448	0.999965
XLOC_000085	0.903282	0.917603	0.425231	0.999831	0.160418	0.999965
XLOC_000086	0.852197	0.873734	0.87311	0.999831	0.323757	0.999965
XLOC_000089	0.00972851	0.184807	0.618272	0.999831	0.985791	0.999965
XLOC_000090	0.305273	0.395346	0.306908	0.999831	0.934331	0.999965
XLOC_000091	0.836704	0.86027	0.414232	0.999831	0.436569	0.999965
XLOC_000092	0.407632	0.488344	0.0963351	0.765313	0.461434	0.999965
XLOC_000093	0.159176	0.259157	0.107493	0.794166	0.188011	0.999965
XLOC_000094	0.200474	0.297687	0.851553	0.999831	0.755039	0.999965
XLOC_000095	0.0743114	0.188993	0.695257	0.999831	0.939944	0.999965
XLOC_000096	0.0225142	0.184807	0.89516	0.999831	0.984072	0.999965
XLOC_000097	0.206553	0.303697	0.808531	0.999831	0.743118	0.999965
XLOC_000098	0.163379	0.262562	0.535954	0.999831	0.902832	0.999965
XLOC_000099	0.035149	0.184807	0.611534	0.999831	0.820338	0.999965
XLOC_000100	0.127657	0.229644	0.836387	0.999831	0.872997	0.999965
XLOC_000101	0.422833	0.502087	0.332145	0.999831	0.359419	0.999965
XLOC_000102	0.804123	0.832066	0.639389	0.999831	0.637525	0.999965
XLOC_000103	0.0735567	0.188549	0.969899	0.999831	0.952597	0.999965
XLOC_000104	0.0153305	0.184807	0.715063	0.999831	0.874099	0.999965
XLOC_000105	0.0494765	0.184807	0.880145	0.999831	0.950756	0.999965
XLOC_000106	0.407165	0.487941	0.488209	0.999831	0.740551	0.999965
XLOC_000107	0.0207579	0.184807	0.125096	0.841567	0.666467	0.999965
XLOC_000109	0.10843	0.213101	0.0204561	0.361233	0.00314896	0.999965
XLOC_000110	0.0536549	0.185133	0.714353	0.999831	0.709049	0.999965
XLOC_000115	0.00543813	0.184807	0.995898	0.999831	0.304743	0.999965
XLOC_000116	0.67044	0.718133	0.912612	0.999831	0.603637	0.999965
XLOC_000122	0.17807	0.276363	0.588643	0.999831	0.499423	0.999965
XLOC_000124	0.411848	0.492125	0.74039	0.999831	0.880086	0.999965
XLOC_000125	0.197884	0.295024	0.59781	0.999831	0.406281	0.999965
XLOC_000127	0.38148	0.46508	0.451439	0.999831	0.985391	0.999965
XLOC_000129	0.231842	0.326749	0.843195	0.999831	0.255387	0.999965
XLOC_000130	0.0206868	0.184807	0.807272	0.999831	0.0926897	0.999965
XLOC_000132	0.0309713	0.184807	0.849536	0.999831	0.900633	0.999965
XLOC_000135	0.126557	0.228607	0.250138	0.999831	0.615758	0.999965
XLOC_000137	0.0841542	0.194558	0.98891	0.999831	0.505777	0.999965
XLOC_000138	0.096685	0.203954	0.749849	0.999831	0.899759	0.999965
XLOC_000139	0.753163	0.788379	0.887799	0.999831	0.152443	0.999965
XLOC_000140	0.58577	0.645678	0.885436	0.999831	0.851083	0.999965
XLOC_000141	0.0695231	0.187101	0.528948	0.999831	0.969829	0.999965
XLOC_000142	0.599421	0.657565	0.570748	0.999831	0.307464	0.999965
XLOC_000144	0.112266	0.216481	0.951279	0.999831	0.505324	0.999965
XLOC_000145	0.15726	0.257636	0.914748	0.999831	0.623376	0.999965
XLOC_000147	0.378441	0.462315	0.155298	0.900776	0.579538	0.999965
XLOC_000150	0.0598238	0.185767	0.642622	0.999831	0.230516	0.999965
XLOC_000151	0.0726037	0.187946	0.750993	0.999831	0.902474	0.999965
XLOC_000152	0.0772917	0.190158	0.360209	0.999831	0.916832	0.999965
XLOC_000154	0.146665	0.247902	0.0430853	0.537655	0.322558	0.999965
XLOC_000155	0.461593	0.537431	0.231739	0.999831	0.86281	0.999965
XLOC_000156	0.735627	0.773553	0.45478	0.999831	0.989109	0.999965
XLOC_000157	0.0594352	0.185767	0.815006	0.999831	0.955339	0.999965
XLOC_000158	0.892321	0.908025	0.320815	0.999831	0.427967	0.999965
XLOC_000160	0.102899	0.208343	0.475514	0.999831	0.975263	0.999965
XLOC_000161	0.945474	0.954077	0.397869	0.999831	0.290565	0.999965
XLOC_000162	0.347492	0.433776	0.960281	0.999831	0.438485	0.999965
XLOC_000163	0.0443119	0.184807	0.927258	0.999831	0.504231	0.999965
XLOC_000164	0.277486	0.369127	0.851531	0.999831	0.90862	0.999965
XLOC_000165	0.259382	0.352051	0.860798	0.999831	0.68801	0.999965
XLOC_000166	0.161563	0.260998	0.88968	0.999831	0.620157	0.999965
XLOC_000167	0.281606	0.372793	0.8352	0.999831	0.706616	0.999965
XLOC_000168	0.006939	0.184807	0.394326	0.999831	0.512797	0.999965
XLOC_000171	0.161506	0.260998	0.507305	0.999831	0.974588	0.999965
XLOC_000174	0.683576	0.729051	0.767242	0.999831	0.771541	0.999965
XLOC_000175	0.516317	0.584803	0.524313	0.999831	0.806194	0.999965
XLOC_000176	0.0184172	0.184807	0.137501	0.868709	0.322044	0.999965
XLOC_000177	0.232413	0.32733	0.356769	0.999831	0.333186	0.999965
XLOC_000179	0.0733805	0.188483	0.717443	0.999831	0.76552	0.999965
XLOC_000180	0.100605	0.206845	0.0958767	0.765313	0.406088	0.999965
XLOC_000181	0.0742808	0.188968	0.888288	0.999831	0.817414	0.999965
XLOC_000182	0.0564887	0.185351	0.828744	0.999831	0.836595	0.999965
XLOC_000183	0.53787	0.603731	0.587357	0.999831	0.452994	0.999965
XLOC_000184	0.12433	0.226985	0.294087	0.999831	0.206015	0.999965
XLOC_000187	0.43987	0.518244	0.53588	0.999831	0.265288	0.999965
XLOC_000188	0.24493	0.339101	0.263119	0.999831	0.15246	0.999965
XLOC_000189	0.0854082	0.195398	0.315614	0.999831	0.881945	0.999965
XLOC_000190	0.0524962	0.184807	0.93141	0.999831	0.613041	0.999965
XLOC_000192	0.425971	0.5052	0.489378	0.999831	0.798144	0.999965
XLOC_000193	0.0463554	0.184807	0.718067	0.999831	0.779128	0.999965
XLOC_000194	0.281428	0.372597	0.540239	0.999831	0.791278	0.999965
XLOC_000195	0.399281	0.480757	0.928505	0.999831	0.758123	0.999965
XLOC_000196	0.0882693	0.197359	0.669344	0.999831	0.821106	0.999965
XLOC_000198	0.000843132	0.181361	0.737401	0.999831	0.357638	0.999965
XLOC_000201	0.0866258	0.196034	0.998969	0.999831	0.995327	0.999965
XLOC_000203	0.0375771	0.184807	0.801572	0.999831	0.612026	0.999965
XLOC_000204	0.0358214	0.184807	0.675915	0.999831	0.975829	0.999965
XLOC_000205	0.0114366	0.184807	0.153969	0.899048	0.901897	0.999965
XLOC_000206	0.0265589	0.184807	0.709155	0.999831	0.504444	0.999965
XLOC_000207	0.0889248	0.197942	0.392253	0.999831	0.889825	0.999965
XLOC_000209	0.121787	0.224786	0.944179	0.999831	0.991927	0.999965
XLOC_000210	0.177698	0.276186	0.843146	0.999831	0.843574	0.999965
XLOC_000212	0.0400813	0.184807	0.418238	0.999831	0.543162	0.999965
XLOC_000214	0.639758	0.692252	0.925566	0.999831	0.829414	0.999965
XLOC_000215	0.496418	0.567592	0.829022	0.999831	0.427402	0.999965
XLOC_000217	0.05081	0.184807	0.952213	0.999831	0.139333	0.999965
XLOC_000219	0.170015	0.269061	0.0161689	0.318974	0.292211	0.999965
XLOC_000221	0.311757	0.401383	0.684748	0.999831	0.298258	0.999965
XLOC_000223	0.258665	0.351411	0.74108	0.999831	0.832987	0.999965
XLOC_000224	0.205859	0.302928	0.925885	0.999831	0.439102	0.999965
XLOC_000225	0.405255	0.486091	0.0747514	0.689308	0.601989	0.999965
XLOC_000226	0.719548	0.759611	0.470534	0.999831	0.778019	0.999965
XLOC_000227	0.0741739	0.188927	0.976508	0.999831	0.967578	0.999965
XLOC_000229	0.0212925	0.184807	0.774132	0.999831	0.814714	0.999965
XLOC_000231	0.28503	0.376005	0.664872	0.999831	0.733291	0.999965
XLOC_000232	0.0822779	0.193502	0.318552	0.999831	0.401564	0.999965
XLOC_000234	0.103025	0.208408	0.749969	0.999831	0.206541	0.999965
XLOC_000235	0.026787	0.184807	0.710334	0.999831	0.121627	0.999965
XLOC_000236	0.134491	0.236332	0.934802	0.999831	0.980437	0.999965
XLOC_000237	0.0196888	0.184807	0.0181727	0.338005	0.25199	0.999965
XLOC_000238	0.676359	0.723055	0.0777807	0.700863	0.336749	0.999965
XLOC_000239	0.906094	0.919856	0.924824	0.999831	0.365242	0.999965
XLOC_000242	0.0387841	0.184807	0.250504	0.999831	0.517831	0.999965
XLOC_000243	0.980733	0.983379	0.920437	0.999831	0.984759	0.999965
XLOC_000248	0.120006	0.223579	0.251819	0.999831	0.870205	0.999965
XLOC_000249	0.118129	0.221802	0.900903	0.999831	0.836677	0.999965
XLOC_000250	0.00308413	0.184807	0.548243	0.999831	0.893337	0.999965
XLOC_000251	0.219677	0.315515	0.892853	0.999831	0.38655	0.999965
XLOC_000252	0.00383564	0.184807	0.0176092	0.330502	0.00423054	0.999965
XLOC_000253	0.194556	0.291734	0.943047	0.999831	0.980919	0.999965
XLOC_000254	0.301469	0.39161	0.362038	0.999831	0.820335	0.999965
XLOC_000256	0.0527008	0.184807	0.912033	0.999831	0.891545	0.999965
XLOC_000257	0.552522	0.61649	0.974302	0.999831	0.852852	0.999965
XLOC_000258	0.500828	0.571414	0.356393	0.999831	0.645738	0.999965
XLOC_000259	0.457359	0.533638	0.588795	0.999831	0.201126	0.999965
XLOC_000260	0.348691	0.434747	0.72745	0.999831	0.728055	0.999965
XLOC_000261	0.0346552	0.184807	0.773894	0.999831	0.843769	0.999965
XLOC_000262	0.0883518	0.197458	0.963397	0.999831	0.719549	0.999965
XLOC_000263	0.234133	0.329104	0.775828	0.999831	0.577899	0.999965
XLOC_000264	0.0622208	0.185767	0.714886	0.999831	0.981537	0.999965
XLOC_000266	0.242007	0.336355	0.564561	0.999831	0.344309	0.999965
XLOC_000267	0.248462	0.342255	0.203046	0.975892	0.837358	0.999965
XLOC_000270	0.33554	0.422976	0.455325	0.999831	0.899021	0.999965
XLOC_000271	0.112308	0.216507	0.725163	0.999831	0.784278	0.999965
XLOC_000272	0.30893	0.398738	0.688145	0.999831	0.836039	0.999965
XLOC_000273	0.00413151	0.184807	0.128639	0.850003	0.243345	0.999965
XLOC_000274	0.0721557	0.187743	0.288904	0.999831	0.332736	0.999965
XLOC_000275	0.0856031	0.19546	0.429422	0.999831	0.979526	0.999965
XLOC_000276	0.347824	0.434015	0.752866	0.999831	0.769332	0.999965
XLOC_000278	0.19424	0.291653	0.474442	0.999831	0.810268	0.999965
XLOC_000283	0.134656	0.236466	0.309549	0.999831	0.208235	0.999965
XLOC_000284	0.789514	0.819368	0.854124	0.999831	0.499307	0.999965
XLOC_000285	0.471552	0.545675	0.263949	0.999831	0.771502	0.999965
XLOC_000287	0.0872755	0.196661	0.279744	0.999831	0.462304	0.999965
XLOC_000288	0.0134567	0.184807	0.811211	0.999831	0.9492	0.999965
XLOC_000291	0.0528081	0.184807	0.280414	0.999831	0.0766419	0.999965
XLOC_000293	0.286334	0.377183	0.852908	0.999831	0.979646	0.999965
XLOC_000294	0.0861948	0.195745	0.877201	0.999831	0.964793	0.999965
XLOC_000295	0.171083	0.270061	0.184735	0.955755	0.579306	0.999965
XLOC_000296	0.248428	0.342255	0.528474	0.999831	0.388142	0.999965
XLOC_000302	0.0235394	0.184807	0.906294	0.999831	0.775668	0.999965
XLOC_000305	0.910277	0.923481	0.111787	0.807679	0.92125	0.999965
XLOC_000307	0.42103	0.500394	0.20971	0.987345	0.309676	0.999965
XLOC_000309	0.598438	0.656836	0.588744	0.999831	0.979915	0.999965
XLOC_000310	0.270547	0.362204	0.861647	0.999831	0.480808	0.999965
XLOC_000313	0.566615	0.628929	0.0236302	0.39238	0.138185	0.999965
XLOC_000314	0.248456	0.342255	0.00135768	0.0787047	0.216616	0.999965
XLOC_000315	0.470404	0.544652	0.000214946	0.0438891	0.0345226	0.999965
XLOC_000318	0.0313633	0.184807	0.707713	0.999831	0.868792	0.999965
XLOC_000319	0.0194446	0.184807	0.12695	0.846539	0.0405457	0.999965
XLOC_000326	0.0262777	0.184807	0.686648	0.999831	0.875975	0.999965
XLOC_000329	0.132695	0.23424	0.0595456	0.628428	0.300476	0.999965
XLOC_000330	0.814706	0.841439	0.818095	0.999831	0.0226011	0.999965
XLOC_000333	0.0582583	0.185367	0.765357	0.999831	0.379998	0.999965
XLOC_000334	0.265272	0.357445	0.400718	0.999831	0.683866	0.999965
XLOC_000337	0.0552616	0.18528	0.820047	0.999831	0.994955	0.999965
XLOC_000338	0.666907	0.71509	0.0172176	0.326116	0.80563	0.999965
XLOC_000339	0.00423117	0.184807	0.801068	0.999831	0.84837	0.999965
XLOC_000340	0.0571894	0.185367	0.931315	0.999831	0.878928	0.999965
XLOC_000342	0.0192729	0.184807	0.911338	0.999831	0.868053	0.999965
XLOC_000343	0.506897	0.576629	0.486374	0.999831	0.322665	0.999965
XLOC_000344	0.00607642	0.184807	0.107686	0.795044	0.0062609	0.999965
XLOC_000345	0.147405	0.248501	0.377647	0.999831	0.242554	0.999965
XLOC_000346	0.140649	0.242004	0.862304	0.999831	0.664743	0.999965
XLOC_000347	0.189064	0.286767	0.792662	0.999831	0.55562	0.999965
XLOC_000348	0.370572	0.455276	0.539313	0.999831	0.997725	0.999965
XLOC_000349	0.154701	0.255315	0.978233	0.999831	0.406157	0.999965
XLOC_000350	0.184427	0.282464	0.660543	0.999831	0.293202	0.999965
XLOC_000351	0.0366682	0.184807	0.892931	0.999831	0.739283	0.999965
XLOC_000352	0.120831	0.22411	0.105866	0.790813	0.89193	0.999965
XLOC_000353	0.0769546	0.189994	0.713561	0.999831	0.937193	0.999965
XLOC_000354	0.439654	0.518047	0.74854	0.999831	0.842856	0.999965
XLOC_000355	0.0248876	0.184807	0.680922	0.999831	0.903042	0.999965
XLOC_000357	0.0690258	0.186861	0.824964	0.999831	0.938124	0.999965
XLOC_000359	0.201841	0.298837	0.58373	0.999831	0.126459	0.999965
XLOC_000360	0.0644263	0.185767	0.856716	0.999831	0.480896	0.999965
XLOC_000364	0.0243256	0.184807	0.785223	0.999831	0.89485	0.999965
XLOC_000365	0.30326	0.393305	0.916087	0.999831	0.277233	0.999965
XLOC_000366	0.0497753	0.184807	0.982514	0.999831	0.823541	0.999965
XLOC_000367	0.0315646	0.184807	0.90495	0.999831	0.0832807	0.999965
XLOC_000368	0.136429	0.238318	0.822887	0.999831	0.525992	0.999965
XLOC_000370	0.0146887	0.184807	0.412033	0.999831	0.505624	0.999965
XLOC_000371	0.520339	0.588176	0.192435	0.966614	0.414589	0.999965
XLOC_000373	0.458686	0.53475	0.711369	0.999831	0.196868	0.999965
XLOC_000374	0.137356	0.239218	0.852905	0.999831	0.989777	0.999965
XLOC_000375	0.0933198	0.201227	0.816776	0.999831	0.985247	0.999965
XLOC_000377	0.125461	0.227737	0.976689	0.999831	0.912998	0.999965
XLOC_000381	0.0690666	0.186861	0.403493	0.999831	0.899229	0.999965
XLOC_000384	0.103574	0.208714	0.26806	0.999831	0.945481	0.999965
XLOC_000387	0.918402	0.930521	0.0196928	0.356292	0.702272	0.999965
XLOC_000388	0.0465936	0.184807	0.173715	0.935122	0.303985	0.999965
XLOC_000389	0.0432609	0.184807	0.00541119	0.160461	0.308079	0.999965
XLOC_000393	0.0808952	0.192732	0.86977	0.999831	0.998145	0.999965
XLOC_000394	0.388921	0.471676	0.164975	0.917799	0.845219	0.999965
XLOC_000395	0.156806	0.25732	0.635255	0.999831	0.97468	0.999965
XLOC_000398	0.119633	0.223116	0.0360088	0.49415	0.191416	0.999965
XLOC_000402	0.326134	0.41439	0.0664649	0.659945	0.748206	0.999965
XLOC_000403	0.0481915	0.184807	0.920757	0.999831	0.973986	0.999965
XLOC_000404	0.299492	0.389669	0.700693	0.999831	0.587096	0.999965
XLOC_000405	0.297165	0.387537	0.00138704	0.0796173	0.204155	0.999965
XLOC_000408	0.0772863	0.190158	0.00875436	0.220432	0.581004	0.999965
XLOC_000410	0.76923	0.801945	0.0301344	0.441725	0.223303	0.999965
XLOC_000416	0.018022	0.184807	0.822271	0.999831	0.365299	0.999965
XLOC_000417	0.201924	0.298936	0.367885	0.999831	0.942328	0.999965
XLOC_000424	0.0827494	0.193746	0.917562	0.999831	0.831495	0.999965
XLOC_000426	0.116661	0.220292	0.424556	0.999831	0.796444	0.999965
XLOC_000429	0.0133913	0.184807	0.847395	0.999831	0.922579	0.999965
XLOC_000430	0.144677	0.245793	0.403141	0.999831	0.13741	0.999965
XLOC_000431	0.241868	0.336291	0.940757	0.999831	0.470539	0.999965
XLOC_000432	0.0580253	0.185367	0.621082	0.999831	0.622128	0.999965
XLOC_000433	0.0277549	0.184807	0.0348907	0.483088	0.245353	0.999965
XLOC_000434	0.0282857	0.184807	0.58223	0.999831	0.991515	0.999965
XLOC_000436	0.0470164	0.184807	0.233652	0.999831	0.227959	0.999965
XLOC_000437	0.143956	0.245064	0.539679	0.999831	0.848521	0.999965
XLOC_000445	0.924059	0.935437	0.673438	0.999831	0.225544	0.999965
XLOC_000447	0.429892	0.508884	0.145939	0.886188	0.442279	0.999965
XLOC_000451	0.685173	0.730586	0.76647	0.999831	0.417606	0.999965
XLOC_000452	0.257684	0.350581	0.071444	0.675229	0.355348	0.999965
XLOC_000453	0.490515	0.562262	0.472265	0.999831	0.0756893	0.999965
XLOC_000455	0.593374	0.652775	0.255791	0.999831	0.538104	0.999965
XLOC_000456	0.45694	0.533243	0.882516	0.999831	0.0890236	0.999965
XLOC_000458	0.105308	0.210499	0.352213	0.999831	0.886965	0.999965
XLOC_000460	0.384536	0.467701	0.249753	0.999831	0.538812	0.999965
XLOC_000463	0.00764415	0.184807	0.196527	0.970582	0.0546288	0.999965
XLOC_000468	0.332663	0.420376	0.825544	0.999831	0.868278	0.999965
XLOC_000473	0.727818	0.766556	0.641389	0.999831	0.654549	0.999965
XLOC_000474	0.00798108	0.184807	0.889245	0.999831	0.994094	0.999965
XLOC_000475	0.147315	0.24846	0.601065	0.999831	0.706663	0.999965
XLOC_000476	0.483362	0.55589	0.56829	0.999831	0.622759	0.999965
XLOC_000478	0.0582339	0.185367	0.691161	0.999831	0.932499	0.999965
XLOC_000479	0.0501384	0.184807	0.921384	0.999831	0.876804	0.999965
XLOC_000481	0.0936297	0.201252	0.907149	0.999831	0.968489	0.999965
XLOC_000483	0.0201575	0.184807	0.792754	0.999831	0.705287	0.999965
XLOC_000484	0.125463	0.227737	0.822069	0.999831	0.862894	0.999965
XLOC_000485	0.0411232	0.184807	0.995918	0.999831	0.993019	0.999965
XLOC_000486	0.186082	0.284211	0.218043	0.999831	0.991176	0.999965
XLOC_000487	0.0527046	0.184807	0.371478	0.999831	0.218242	0.999965
XLOC_000489	0.0294483	0.184807	0.685609	0.999831	0.871127	0.999965
XLOC_000490	0.0760171	0.18932	0.629789	0.999831	0.641067	0.999965
XLOC_000491	0.532391	0.598883	0.825745	0.999831	0.394222	0.999965
XLOC_000492	0.0518261	0.184807	0.601035	0.999831	0.781908	0.999965
XLOC_000495	0.0782141	0.190792	0.123956	0.839021	0.684794	0.999965
XLOC_000496	0.0634003	0.185767	0.140388	0.87355	0.867879	0.999965
XLOC_000497	0.0186811	0.184807	0.0594389	0.628428	0.796104	0.999965
XLOC_000498	0.0205487	0.184807	0.0235072	0.391428	0.755023	0.999965
XLOC_000499	0.700452	0.743507	0.339418	0.999831	0.53103	0.999965
XLOC_000501	0.0577299	0.185367	0.445345	0.999831	0.91979	0.999965
XLOC_000502	0.213739	0.310301	0.444783	0.999831	0.595777	0.999965
XLOC_000508	0.224782	0.319905	0.853384	0.999831	0.799252	0.999965
XLOC_000510	0.225882	0.320709	0.7656	0.999831	0.93335	0.999965
XLOC_000511	0.162114	0.261513	0.0915102	0.750134	0.341697	0.999965
XLOC_000512	0.274193	0.365899	0.0990088	0.771726	0.728699	0.999965
XLOC_000515	0.0333635	0.184807	0.697304	0.999831	0.0262387	0.999965
XLOC_000516	0.085651	0.19546	0.238622	0.999831	0.469824	0.999965
XLOC_000520	0.111679	0.216067	0.951547	0.999831	0.760261	0.999965
XLOC_000521	0.147434	0.248501	0.825143	0.999831	0.918923	0.999965
XLOC_000522	0.623043	0.677809	0.304738	0.999831	0.415202	0.999965
XLOC_000524	0.625	0.679623	0.794173	0.999831	0.157485	0.999965
XLOC_000526	0.899104	0.914059	0.845545	0.999831	0.44873	0.999965
XLOC_000528	0.105354	0.210505	0.78478	0.999831	0.746001	0.999965
XLOC_000529	0.758765	0.793171	0.0135556	0.284285	0.932372	0.999965
XLOC_000530	0.0338497	0.184807	0.559329	0.999831	0.831334	0.999965
XLOC_000531	0.025948	0.184807	0.749638	0.999831	0.850663	0.999965
XLOC_000532	0.834518	0.85845	0.977834	0.999831	0.976154	0.999965
XLOC_000533	0.287042	0.377755	0.657249	0.999831	0.154813	0.999965
XLOC_000534	0.349758	0.435898	0.774077	0.999831	0.623743	0.999965
XLOC_000535	0.153686	0.254355	0.669147	0.999831	0.727366	0.999965
XLOC_000539	0.308545	0.398495	0.00265257	0.109846	0.443431	0.999965
XLOC_000540	0.106894	0.211771	0.0343041	0.477814	0.755394	0.999965
XLOC_000541	0.1505	0.251253	0.368833	0.999831	0.923669	0.999965
XLOC_000542	0.159352	0.25926	0.263427	0.999831	0.120705	0.999965
XLOC_000543	0.00937841	0.184807	0.276764	0.999831	0.421343	0.999965
XLOC_000544	0.174604	0.273528	0.534076	0.999831	0.53298	0.999965
XLOC_000545	0.0732419	0.188417	0.155017	0.900157	0.92008	0.999965
XLOC_000547	0.373806	0.458129	0.209703	0.987345	0.55776	0.999965
XLOC_000548	0.925601	0.936742	0.52832	0.999831	0.922841	0.999965
XLOC_000549	0.675227	0.722053	0.333468	0.999831	0.248011	0.999965
XLOC_000553	0.0929802	0.200938	0.619319	0.999831	0.807688	0.999965
XLOC_000554	0.0203248	0.184807	0.732238	0.999831	0.886451	0.999965
XLOC_000555	0.0288517	0.184807	0.0263793	0.412587	0.31945	0.999965
XLOC_000556	0.143494	0.244739	0.896147	0.999831	0.887535	0.999965
XLOC_000557	0.166564	0.265568	0.399281	0.999831	0.722604	0.999965
XLOC_000559	0.0147032	0.184807	0.855742	0.999831	0.291597	0.999965
XLOC_000560	0.000236873	0.149708	0.178593	0.944748	0.0594726	0.999965
XLOC_000561	0.508469	0.577957	0.569169	0.999831	0.845055	0.999965
XLOC_000562	0.0112179	0.184807	0.00730431	0.197269	0.194006	0.999965
XLOC_000563	0.0241742	0.184807	0.461539	0.999831	0.998135	0.999965
XLOC_000564	0.0540972	0.185133	0.442517	0.999831	0.553343	0.999965
XLOC_000565	0.0516761	0.184807	0.181996	0.951425	0.890279	0.999965
XLOC_000566	0.134648	0.236466	0.694281	0.999831	0.957902	0.999965
XLOC_000567	0.502905	0.573105	0.773683	0.999831	0.757057	0.999965
XLOC_000568	0.111622	0.216024	0.499172	0.999831	0.976656	0.999965
XLOC_000569	0.0903287	0.198663	0.111302	0.807679	0.689435	0.999965
XLOC_000570	0.0195289	0.184807	0.0473327	0.562808	0.280381	0.999965
XLOC_000571	0.0997213	0.206339	0.439791	0.999831	0.747303	0.999965
XLOC_000572	0.0923721	0.20051	0.867596	0.999831	0.757587	0.999965
XLOC_000573	0.153199	0.253911	0.607304	0.999831	0.726378	0.999965
XLOC_000574	0.623235	0.677926	0.139577	0.871921	0.796911	0.999965
XLOC_000575	0.0378003	0.184807	0.647034	0.999831	0.885367	0.999965
XLOC_000576	0.267687	0.359645	0.049199	0.576322	0.174797	0.999965
XLOC_000577	0.0290088	0.184807	0.25173	0.999831	0.814637	0.999965
XLOC_000578	0.0333426	0.184807	0.528465	0.999831	0.975644	0.999965
XLOC_000579	0.126112	0.228346	0.289182	0.999831	0.992535	0.999965
XLOC_000580	0.122133	0.22516	0.225307	0.999831	0.546716	0.999965
XLOC_000582	0.101456	0.207502	0.220239	0.999831	0.769298	0.999965
XLOC_000583	0.102816	0.208221	0.593358	0.999831	0.956617	0.999965
XLOC_000584	0.195808	0.292916	0.919342	0.999831	0.791146	0.999965
XLOC_000585	0.262406	0.354756	0.177931	0.943815	0.720239	0.999965
XLOC_000586	0.10141	0.207476	0.607863	0.999831	0.638553	0.999965
XLOC_000587	0.285552	0.376488	0.224016	0.999831	0.27525	0.999965
XLOC_000588	0.0177689	0.184807	0.307624	0.999831	0.553034	0.999965
XLOC_000589	0.22619	0.320999	0.357538	0.999831	0.443852	0.999965
XLOC_000591	0.795834	0.824683	0.0444578	0.546704	0.442866	0.999965
XLOC_000592	0.32464	0.412877	0.275956	0.999831	0.77667	0.999965
XLOC_000593	0.0914932	0.199722	0.560298	0.999831	0.819175	0.999965
XLOC_000594	0.233404	0.328452	0.315797	0.999831	0.545756	0.999965
XLOC_000595	0.0390911	0.184807	0.533776	0.999831	0.704827	0.999965
XLOC_000596	0.30986	0.39966	0.0253283	0.403406	0.463268	0.999965
XLOC_000597	0.262206	0.354563	0.035949	0.493694	0.536376	0.999965
XLOC_000598	0.0573444	0.185367	0.589254	0.999831	0.97795	0.999965
XLOC_000600	0.120819	0.22411	0.113814	0.810156	0.293396	0.999965
XLOC_000601	0.0807252	0.192623	0.915805	0.999831	0.898798	0.999965
XLOC_000602	0.696267	0.739995	0.0697628	0.671975	0.194608	0.999965
XLOC_000603	0.0664895	0.185767	0.10706	0.793338	0.73658	0.999965
XLOC_000604	0.0917418	0.199926	0.00402075	0.135264	0.220313	0.999965
XLOC_000605	0.00635129	0.184807	0.0023853	0.104285	0.744041	0.999965
XLOC_000606	0.0690087	0.186861	0.41085	0.999831	0.876474	0.999965
XLOC_000607	0.474555	0.548276	0.0653698	0.655998	0.0493423	0.999965
XLOC_000608	0.553832	0.617631	0.142656	0.879751	0.165291	0.999965
XLOC_000610	0.0475908	0.184807	0.984588	0.999831	0.974883	0.999965
XLOC_000612	0.195248	0.292196	0.710004	0.999831	0.76568	0.999965
XLOC_000614	0.125107	0.227636	0.796307	0.999831	0.968335	0.999965
XLOC_000615	0.21498	0.31135	0.119576	0.826271	0.547853	0.999965
XLOC_000617	0.0409729	0.184807	0.574104	0.999831	0.837126	0.999965
XLOC_000619	0.0662717	0.185767	0.884923	0.999831	0.8451	0.999965
XLOC_000620	0.471748	0.545834	0.848974	0.999831	0.231817	0.999965
XLOC_000621	0.4096	0.490119	0.89742	0.999831	0.744414	0.999965
XLOC_000622	0.053571	0.185133	0.876795	0.999831	0.21471	0.999965
XLOC_000623	0.146519	0.247819	0.494636	0.999831	0.99368	0.999965
XLOC_000625	0.0452834	0.184807	0.529374	0.999831	0.953192	0.999965
XLOC_000627	0.081962	0.193445	0.330403	0.999831	0.690561	0.999965
XLOC_000629	0.0686818	0.186603	0.802476	0.999831	0.79426	0.999965
XLOC_000630	0.516134	0.584667	0.0251758	0.402228	0.274542	0.999965
XLOC_000632	0.108012	0.212783	0.0939043	0.759665	0.455325	0.999965
XLOC_000635	0.542222	0.607361	0.103409	0.785123	0.467295	0.999965
XLOC_000639	0.113606	0.217579	0.650972	0.999831	0.813362	0.999965
XLOC_000640	0.0462917	0.184807	0.311279	0.999831	0.887054	0.999965
XLOC_000643	0.241204	0.33574	0.810802	0.999831	0.964545	0.999965
XLOC_000649	0.0705037	0.187287	0.926189	0.999831	0.676776	0.999965
XLOC_000650	0.0589889	0.185677	0.448936	0.999831	0.96692	0.999965
XLOC_000651	0.0992026	0.205869	0.298634	0.999831	0.939414	0.999965
XLOC_000652	0.0671159	0.185767	0.335119	0.999831	0.931695	0.999965
XLOC_000653	0.0905347	0.198824	0.715729	0.999831	0.64275	0.999965
XLOC_000654	0.135587	0.237383	0.967951	0.999831	0.621714	0.999965
XLOC_000655	0.708814	0.750283	0.65645	0.999831	0.469323	0.999965
XLOC_000656	0.0169603	0.184807	0.180613	0.948618	0.485653	0.999965
XLOC_000657	0.208795	0.30553	0.887944	0.999831	0.570558	0.999965
XLOC_000658	0.136501	0.238376	0.36391	0.999831	0.83759	0.999965
XLOC_000661	0.0559083	0.18528	0.116025	0.816572	0.661426	0.999965
XLOC_000662	0.488752	0.56069	0.954546	0.999831	0.350616	0.999965
XLOC_000664	0.0322669	0.184807	0.677559	0.999831	0.875454	0.999965
XLOC_000665	0.283037	0.374261	0.649576	0.999831	0.979092	0.999965
XLOC_000667	0.00607143	0.184807	0.990158	0.999831	0.861951	0.999965
XLOC_000670	0.109341	0.213941	0.0848695	0.728052	0.135578	0.999965
XLOC_000671	0.451118	0.528176	0.501504	0.999831	0.988641	0.999965
XLOC_000673	0.310415	0.400182	0.308584	0.999831	0.969446	0.999965
XLOC_000674	0.273097	0.364725	0.380195	0.999831	0.856484	0.999965
XLOC_000677	0.288907	0.379591	0.638064	0.999831	0.788145	0.999965
XLOC_000678	0.0984731	0.205455	0.202475	0.975608	0.0602442	0.999965
XLOC_000679	0.576154	0.636934	0.885503	0.999831	0.970264	0.999965
XLOC_000681	0.141715	0.242849	0.609159	0.999831	0.937405	0.999965
XLOC_000683	0.0486644	0.184807	0.693948	0.999831	0.990611	0.999965
XLOC_000684	0.334253	0.422012	0.571893	0.999831	0.676627	0.999965
XLOC_000685	0.0525654	0.184807	0.737283	0.999831	0.93778	0.999965
XLOC_000686	0.407929	0.488636	0.228947	0.999831	0.53265	0.999965
XLOC_000688	0.0597737	0.185767	0.0587528	0.625909	0.429404	0.999965
XLOC_000689	0.0484724	0.184807	0.899806	0.999831	0.699802	0.999965
XLOC_000694	0.226608	0.321415	0.60029	0.999831	0.875005	0.999965
XLOC_000695	0.00995824	0.184807	0.825429	0.999831	0.892869	0.999965
XLOC_000696	0.0128494	0.184807	0.386667	0.999831	0.31643	0.999965
XLOC_000697	0.085481	0.195398	0.0447933	0.549198	0.639728	0.999965
XLOC_000699	0.687818	0.732902	0.394528	0.999831	0.563518	0.999965
XLOC_000704	0.0379665	0.184807	0.401473	0.999831	0.94879	0.999965
XLOC_000705	0.0296269	0.184807	0.77001	0.999831	0.709146	0.999965
XLOC_000706	0.0271295	0.184807	0.459198	0.999831	0.920126	0.999965
XLOC_000708	0.0923294	0.200488	0.100071	0.775728	0.498153	0.999965
XLOC_000709	0.536591	0.602477	0.475741	0.999831	0.381921	0.999965
XLOC_000712	0.124773	0.227317	0.77375	0.999831	0.718605	0.999965
XLOC_000713	0.0478195	0.184807	0.952186	0.999831	0.978869	0.999965
XLOC_000716	0.21538	0.311656	0.302298	0.999831	0.919771	0.999965
XLOC_000717	0.215767	0.311925	0.305487	0.999831	0.723594	0.999965
XLOC_000720	0.317514	0.406533	0.351147	0.999831	0.397385	0.999965
XLOC_000721	0.125644	0.227873	0.591125	0.999831	0.669385	0.999965
XLOC_000722	0.248195	0.34209	0.770466	0.999831	0.923651	0.999965
XLOC_000723	0.0507954	0.184807	0.704811	0.999831	0.200324	0.999965
XLOC_000724	0.78815	0.818089	0.939697	0.999831	0.895985	0.999965
XLOC_000725	0.347087	0.433474	0.281277	0.999831	0.690387	0.999965
XLOC_000726	0.0427642	0.184807	0.382238	0.999831	0.371088	0.999965
XLOC_000727	0.132458	0.233986	0.239893	0.999831	0.281739	0.999965
XLOC_000728	0.293396	0.384126	0.00203214	0.0951328	0.439976	0.999965
XLOC_000729	0.0451443	0.184807	0.837369	0.999831	0.834973	0.999965
XLOC_000730	0.372313	0.456932	0.480551	0.999831	0.810002	0.999965
XLOC_000731	0.00447382	0.184807	0.296343	0.999831	0.172532	0.999965
XLOC_000732	0.156795	0.25732	0.303552	0.999831	0.930172	0.999965
XLOC_000737	0.475256	0.548799	0.0280159	0.425645	0.54053	0.999965
XLOC_000738	0.0483649	0.184807	0.57404	0.999831	0.870884	0.999965
XLOC_000739	0.00413076	0.184807	0.559739	0.999831	0.564667	0.999965
XLOC_000740	0.389103	0.471835	0.40204	0.999831	0.503878	0.999965
XLOC_000744	0.0381205	0.184807	0.802438	0.999831	0.86289	0.999965
XLOC_000745	0.0433186	0.184807	0.561748	0.999831	0.750328	0.999965
XLOC_000746	0.752451	0.787856	0.274201	0.999831	0.519602	0.999965
XLOC_000747	0.148748	0.249734	0.601066	0.999831	0.792542	0.999965
XLOC_000748	0.0604651	0.185767	0.762902	0.999831	0.980278	0.999965
XLOC_000750	0.0704796	0.187287	0.985423	0.999831	0.775834	0.999965
XLOC_000751	0.0393091	0.184807	0.992344	0.999831	0.844072	0.999965
XLOC_000752	0.0882883	0.197359	0.972207	0.999831	0.818289	0.999965
XLOC_000753	0.632493	0.68582	0.798052	0.999831	0.928408	0.999965
XLOC_000754	0.0326467	0.184807	0.854683	0.999831	0.418983	0.999965
XLOC_000755	0.899432	0.914342	0.560686	0.999831	0.0185456	0.999965
XLOC_000756	0.210779	0.307368	0.430358	0.999831	0.94876	0.999965
XLOC_000757	0.39563	0.477622	0.238647	0.999831	0.295801	0.999965
XLOC_000758	0.0387004	0.184807	0.525282	0.999831	0.734748	0.999965
XLOC_000759	0.0131811	0.184807	0.309999	0.999831	0.84869	0.999965
XLOC_000760	0.0265792	0.184807	0.526097	0.999831	0.33943	0.999965
XLOC_000763	0.632134	0.685559	0.580735	0.999831	0.858702	0.999965
XLOC_000764	0.406219	0.487059	0.502567	0.999831	0.225679	0.999965
XLOC_000765	0.454844	0.531404	0.0884407	0.742908	0.868337	0.999965
XLOC_000767	0.644658	0.696676	0.345854	0.999831	0.552869	0.999965
XLOC_000768	0.0664458	0.185767	0.968695	0.999831	0.975093	0.999965
XLOC_000769	0.0143578	0.184807	0.608864	0.999831	0.646743	0.999965
XLOC_000779	0.0221074	0.184807	0.764393	0.999831	0.534383	0.999965
XLOC_000781	0.965575	0.970957	0.818004	0.999831	0.87721	0.999965
XLOC_000782	0.0944848	0.202167	0.898967	0.999831	0.9611	0.999965
XLOC_000783	0.0455929	0.184807	0.933491	0.999831	0.947218	0.999965
XLOC_000784	0.527586	0.594522	0.00623119	0.178155	0.369036	0.999965
XLOC_000785	0.13877	0.240441	0.0118625	0.263657	0.162746	0.999965
XLOC_000787	0.0478954	0.184807	0.616083	0.999831	0.843353	0.999965
XLOC_000788	0.290814	0.381557	0.00139481	0.0797445	0.443845	0.999965
XLOC_000790	0.228265	0.323055	0.0418616	0.530048	0.131393	0.999965
XLOC_000792	0.0914731	0.199705	0.681486	0.999831	0.845445	0.999965
XLOC_000794	0.119973	0.223559	0.224791	0.999831	0.823666	0.999965
XLOC_000795	0.200303	0.297602	0.168393	0.923768	0.765067	0.999965
XLOC_000796	0.037046	0.184807	0.741017	0.999831	0.940147	0.999965
XLOC_000797	0.0020472	0.184807	0.349747	0.999831	0.944665	0.999965
XLOC_000799	0.215989	0.312099	0.337853	0.999831	0.279111	0.999965
XLOC_000804	0.0278347	0.184807	0.452457	0.999831	0.598811	0.999965
XLOC_000805	0.00863367	0.184807	0.991522	0.999831	0.99969	0.999965
XLOC_000809	0.116171	0.219859	0.982395	0.999831	0.636813	0.999965
XLOC_000810	0.196416	0.293636	0.81952	0.999831	0.998569	0.999965
XLOC_000815	0.118274	0.22186	0.257348	0.999831	0.352003	0.999965
XLOC_000816	0.124596	0.227128	0.114543	0.811606	0.2067	0.999965
XLOC_000818	0.0979103	0.204966	0.607794	0.999831	0.89736	0.999965
XLOC_000819	0.0342144	0.184807	0.0396903	0.518626	0.609039	0.999965
XLOC_000820	0.309527	0.399286	0.0724609	0.680268	0.552326	0.999965
XLOC_000823	0.660207	0.709257	0.48737	0.999831	0.548043	0.999965
XLOC_000824	0.0691223	0.186861	0.954552	0.999831	0.274214	0.999965
XLOC_000828	0.0281065	0.184807	0.423285	0.999831	0.790404	0.999965
XLOC_000830	0.0089268	0.184807	0.942256	0.999831	0.508585	0.999965
XLOC_000831	0.0609213	0.185767	0.572923	0.999831	0.716331	0.999965
XLOC_000833	0.292981	0.38375	0.00106337	0.0686058	0.272411	0.999965
XLOC_000835	0.0164917	0.184807	0.785716	0.999831	0.695313	0.999965
XLOC_000839	0.0802665	0.192077	0.101896	0.782368	0.476395	0.999965
XLOC_000840	0.0316193	0.184807	0.211904	0.992035	0.808761	0.999965
XLOC_000841	0.286889	0.377677	0.190935	0.964328	0.190766	0.999965
XLOC_000843	0.238001	0.332754	0.0243357	0.397248	0.420649	0.999965
XLOC_000844	0.335295	0.422802	0.72412	0.999831	0.649402	0.999965
XLOC_000845	0.0527111	0.184807	0.635356	0.999831	0.9922	0.999965
XLOC_000846	0.0590633	0.185677	0.822005	0.999831	0.981548	0.999965
XLOC_000847	0.0763516	0.189386	0.776117	0.999831	0.847442	0.999965
XLOC_000848	0.0159764	0.184807	0.0363323	0.496054	0.475953	0.999965
XLOC_000853	0.0115648	0.184807	0.344064	0.999831	0.308428	0.999965
XLOC_000855	0.00759505	0.184807	0.290891	0.999831	0.820432	0.999965
XLOC_000856	0.0128329	0.184807	0.553074	0.999831	0.9486	0.999965
XLOC_000857	0.0108871	0.184807	0.3713	0.999831	0.687733	0.999965
XLOC_000859	0.201072	0.298055	0.0191566	0.349664	0.587326	0.999965
XLOC_000860	0.343671	0.430365	0.0562164	0.613125	0.534812	0.999965
XLOC_000861	0.0478734	0.184807	0.04674	0.559845	0.650368	0.999965
XLOC_000862	0.0910605	0.199453	0.149404	0.890243	0.668962	0.999965
XLOC_000863	0.0945995	0.202211	0.623412	0.999831	0.836989	0.999965
XLOC_000864	0.065473	0.185767	0.259711	0.999831	0.851661	0.999965
XLOC_000867	0.0710037	0.187431	0.975882	0.999831	0.337223	0.999965
XLOC_000868	0.00305257	0.184807	0.154987	0.900157	0.42507	0.999965
XLOC_000872	0.000744329	0.181361	0.0465024	0.558216	0.534599	0.999965
XLOC_000873	0.00821245	0.184807	0.370894	0.999831	0.326282	0.999965
XLOC_000874	0.06963	0.18712	0.741615	0.999831	0.922065	0.999965
XLOC_000875	0.0851645	0.195279	0.223836	0.999831	0.226584	0.999965
XLOC_000876	0.0310901	0.184807	0.873142	0.999831	0.973928	0.999965
XLOC_000878	0.129113	0.231055	0.327915	0.999831	0.916649	0.999965
XLOC_000879	0.13156	0.233172	0.680622	0.999831	0.91253	0.999965
XLOC_000880	0.0899331	0.198309	0.995344	0.999831	0.589412	0.999965
XLOC_000882	0.915898	0.928288	0.120087	0.827647	0.425413	0.999965
XLOC_000884	0.016663	0.184807	0.956571	0.999831	0.0938193	0.999965
XLOC_000886	0.0302543	0.184807	0.0455679	0.552497	0.126687	0.999965
XLOC_000887	0.121314	0.224523	0.112213	0.807838	0.150322	0.999965
XLOC_000893	0.0595449	0.185767	0.917258	0.999831	0.899013	0.999965
XLOC_000894	0.191203	0.289123	0.0473322	0.562808	0.453353	0.999965
XLOC_000896	0.516125	0.584667	0.488614	0.999831	0.070383	0.999965
XLOC_000900	0.134164	0.235981	0.821518	0.999831	0.908065	0.999965
XLOC_000903	0.453033	0.529822	0.00752216	0.200992	0.509537	0.999965
XLOC_000905	0.00143971	0.181361	0.643036	0.999831	0.224912	0.999965
XLOC_000906	0.0697154	0.187138	0.702982	0.999831	0.738612	0.999965
XLOC_000907	0.0108653	0.184807	0.967364	0.999831	0.0985903	0.999965
XLOC_000909	0.572462	0.633867	0.291709	0.999831	0.441731	0.999965
XLOC_000912	0.299289	0.389514	0.0647009	0.653374	0.0504985	0.999965
XLOC_000913	0.243677	0.33812	0.155712	0.901028	0.835981	0.999965
XLOC_000914	0.0712056	0.187555	0.512727	0.999831	0.810071	0.999965
XLOC_000915	0.375439	0.459675	0.0961708	0.765313	0.558357	0.999965
XLOC_000916	0.306663	0.396832	0.419322	0.999831	0.79223	0.999965
XLOC_000917	0.33053	0.418364	0.319944	0.999831	0.888787	0.999965
XLOC_000918	0.518691	0.586874	0.640873	0.999831	0.962953	0.999965
XLOC_000919	0.304616	0.394677	0.141166	0.87548	0.341725	0.999965
XLOC_000920	0.0401517	0.184807	0.780524	0.999831	0.863937	0.999965
XLOC_000922	0.419112	0.498433	0.325952	0.999831	0.189392	0.999965
XLOC_000924	0.0540102	0.185133	0.562887	0.999831	0.702118	0.999965
XLOC_000926	0.172584	0.271393	0.410021	0.999831	0.5127	0.999965
XLOC_000927	0.600814	0.658821	0.652762	0.999831	0.789857	0.999965
XLOC_000928	0.0220825	0.184807	0.280789	0.999831	0.932291	0.999965
XLOC_000931	0.0024396	0.184807	0.709695	0.999831	0.92043	0.999965
XLOC_000932	0.180985	0.27913	0.960978	0.999831	0.878465	0.999965
XLOC_000936	0.148005	0.249097	0.349735	0.999831	0.977917	0.999965
XLOC_000937	0.141539	0.242719	0.386078	0.999831	0.816612	0.999965
XLOC_000938	0.86761	0.886454	0.632523	0.999831	0.27715	0.999965
XLOC_000942	0.277604	0.369205	0.41847	0.999831	0.618151	0.999965
XLOC_000943	0.062706	0.185767	0.721284	0.999831	0.776984	0.999965
XLOC_000945	0.182672	0.280677	0.892542	0.999831	0.674954	0.999965
XLOC_000946	0.303035	0.393068	0.324982	0.999831	0.899035	0.999965
XLOC_000950	0.680509	0.726601	0.483875	0.999831	0.791801	0.999965
XLOC_000956	0.394089	0.476203	0.730422	0.999831	0.696274	0.999965
XLOC_000963	0.0999536	0.206523	0.438637	0.999831	0.960113	0.999965
XLOC_000967	0.0325256	0.184807	0.0876985	0.74103	0.582788	0.999965
XLOC_000972	0.0419356	0.184807	0.113378	0.809714	0.801358	0.999965
XLOC_000976	0.367205	0.452015	0.496324	0.999831	0.397987	0.999965
XLOC_000977	0.269692	0.361555	0.875409	0.999831	0.823917	0.999965
XLOC_000980	0.0725801	0.187946	0.345594	0.999831	0.179591	0.999965
XLOC_000984	0.0580871	0.185367	0.881795	0.999831	0.927511	0.999965
XLOC_000985	0.0807926	0.192678	0.814761	0.999831	0.925512	0.999965
XLOC_000986	0.648774	0.700213	0.434838	0.999831	0.889855	0.999965
XLOC_000989	0.143349	0.244521	0.145294	0.885167	0.827763	0.999965
XLOC_000990	0.0355514	0.184807	0.19129	0.964714	0.365518	0.999965
XLOC_000992	0.139419	0.241019	0.97857	0.999831	0.761039	0.999965
XLOC_000993	0.154568	0.255223	0.602508	0.999831	0.995764	0.999965
XLOC_000994	0.0598143	0.185767	0.0733133	0.683509	0.288181	0.999965
XLOC_000996	0.0981262	0.205205	0.702584	0.999831	0.868495	0.999965
XLOC_000998	0.203794	0.300985	0.312032	0.999831	0.99049	0.999965
XLOC_000999	0.0327047	0.184807	0.685374	0.999831	0.652123	0.999965
XLOC_001002	0.0481161	0.184807	0.709622	0.999831	0.844423	0.999965
XLOC_001003	0.0597258	0.185767	0.254415	0.999831	0.767543	0.999965
XLOC_001005	0.0827339	0.193746	0.273587	0.999831	0.948017	0.999965
XLOC_001007	0.080699	0.19261	0.465503	0.999831	0.642447	0.999965
XLOC_001011	0.0381896	0.184807	0.5184	0.999831	0.761097	0.999965
XLOC_001012	0.0745975	0.189083	0.919687	0.999831	0.987579	0.999965
XLOC_001013	0.0557384	0.18528	0.624023	0.999831	0.844427	0.999965
XLOC_001015	0.196651	0.293869	0.857457	0.999831	0.76323	0.999965
XLOC_001017	0.299023	0.389304	0.61198	0.999831	0.145651	0.999965
XLOC_001019	0.0389004	0.184807	0.960942	0.999831	0.825323	0.999965
XLOC_001020	0.0370376	0.184807	0.711804	0.999831	0.907823	0.999965
XLOC_001022	0.0931911	0.201136	0.970726	0.999831	0.498959	0.999965
XLOC_001023	0.194548	0.291734	0.744221	0.999831	0.533847	0.999965
XLOC_001037	0.0662648	0.185767	0.735141	0.999831	0.975711	0.999965
XLOC_001038	0.483005	0.555676	0.099541	0.773644	0.56004	0.999965
XLOC_001039	0.0253985	0.184807	0.0208608	0.364985	0.231448	0.999965
XLOC_001041	0.37323	0.45777	0.240004	0.999831	0.541439	0.999965
XLOC_001042	0.0752911	0.189308	0.844385	0.999831	0.50103	0.999965
XLOC_001044	0.0446653	0.184807	0.758423	0.999831	0.943363	0.999965
XLOC_001047	0.129249	0.231187	0.280235	0.999831	0.217229	0.999965
XLOC_001048	0.0458744	0.184807	0.502465	0.999831	0.98465	0.999965
XLOC_001049	0.453484	0.530149	0.794577	0.999831	0.810741	0.999965
XLOC_001052	0.0496114	0.184807	0.803647	0.999831	0.919691	0.999965
XLOC_001053	0.731352	0.769755	0.615611	0.999831	0.716573	0.999965
XLOC_001054	0.054736	0.18528	0.651296	0.999831	0.861912	0.999965
XLOC_001056	0.0782418	0.190792	0.787255	0.999831	0.397778	0.999965
XLOC_001059	0.95934	0.965785	0.110511	0.807131	0.101732	0.999965
XLOC_001060	0.244933	0.339101	0.392235	0.999831	0.682428	0.999965
XLOC_001061	0.0550036	0.18528	0.948867	0.999831	0.24565	0.999965
XLOC_001062	0.0190883	0.184807	0.502963	0.999831	0.89631	0.999965
XLOC_001064	0.0119035	0.184807	0.894293	0.999831	0.945397	0.999965
XLOC_001065	0.039811	0.184807	0.0969908	0.767214	0.732211	0.999965
XLOC_001070	0.0964453	0.203692	0.905838	0.999831	0.863161	0.999965
XLOC_001074	0.0319499	0.184807	0.94412	0.999831	0.826948	0.999965
XLOC_001075	0.0371336	0.184807	0.900684	0.999831	0.980529	0.999965
XLOC_001076	0.126488	0.228607	0.061496	0.638221	0.927015	0.999965
XLOC_001077	0.0169875	0.184807	0.288008	0.999831	0.177998	0.999965
XLOC_001078	0.0634137	0.185767	0.917504	0.999831	0.951207	0.999965
XLOC_001079	0.0998392	0.206435	0.86134	0.999831	0.913868	0.999965
XLOC_001080	0.0380293	0.184807	0.544946	0.999831	0.631735	0.999965
XLOC_001081	0.0184364	0.184807	0.0648644	0.653536	0.0411575	0.999965
XLOC_001083	0.0461407	0.184807	0.000903442	0.064072	0.0143453	0.999965
XLOC_001086	0.0403179	0.184807	0.692339	0.999831	0.981045	0.999965
XLOC_001087	0.0753648	0.18932	0.248618	0.999831	0.408152	0.999965
XLOC_001091	0.00376089	0.184807	0.106991	0.793296	0.176994	0.999965
XLOC_001098	0.228226	0.323025	0.475706	0.999831	0.92789	0.999965
XLOC_001099	0.122536	0.225351	0.293327	0.999831	0.519614	0.999965
XLOC_001100	0.376206	0.460372	0.475062	0.999831	0.802471	0.999965
XLOC_001101	0.075497	0.18932	0.704984	0.999831	0.904768	0.999965
XLOC_001102	0.053657	0.185133	0.222553	0.999831	0.628948	0.999965
XLOC_001106	0.327614	0.415692	0.382872	0.999831	0.852141	0.999965
XLOC_001107	0.0159916	0.184807	0.715018	0.999831	0.801642	0.999965
XLOC_001108	0.316183	0.405312	0.161179	0.909465	0.237413	0.999965
XLOC_001109	0.154096	0.25467	0.804291	0.999831	0.26739	0.999965
XLOC_001110	0.295508	0.385954	0.654126	0.999831	0.293193	0.999965
XLOC_001112	0.633194	0.686428	0.0235719	0.392028	0.393282	0.999965
XLOC_001113	0.0575238	0.185367	0.125311	0.842104	0.812689	0.999965
XLOC_001117	0.14954	0.250506	0.534121	0.999831	0.306522	0.999965
XLOC_001118	0.321237	0.409812	0.488252	0.999831	0.492284	0.999965
XLOC_001123	0.369436	0.454271	0.068998	0.669129	0.82195	0.999965
XLOC_001124	0.0414354	0.184807	0.0604411	0.631879	0.0901368	0.999965
XLOC_001130	0.511498	0.580619	0.949259	0.999831	0.81982	0.999965
XLOC_001131	0.210621	0.307234	0.150543	0.891622	0.844724	0.999965
XLOC_001134	0.0278649	0.184807	0.341949	0.999831	0.093496	0.999965
XLOC_001135	0.0828765	0.193905	0.621516	0.999831	0.796209	0.999965
XLOC_001136	0.0186755	0.184807	0.568627	0.999831	0.135775	0.999965
XLOC_001137	0.928268	0.939084	0.255701	0.999831	0.614514	0.999965
XLOC_001138	0.0226277	0.184807	0.531243	0.999831	0.640863	0.999965
XLOC_001142	0.106005	0.211007	0.894468	0.999831	0.930739	0.999965
XLOC_001143	0.0346436	0.184807	0.664732	0.999831	0.970931	0.999965
XLOC_001144	0.888491	0.904754	0.254498	0.999831	0.671367	0.999965
XLOC_001145	0.038156	0.184807	0.837436	0.999831	0.723696	0.999965
XLOC_001147	0.16725	0.266399	0.980352	0.999831	0.345794	0.999965
XLOC_001148	0.198119	0.295232	0.495729	0.999831	0.234658	0.999965
XLOC_001150	0.503823	0.573905	0.00657757	0.184341	0.823012	0.999965
XLOC_001151	0.725149	0.764439	0.219232	0.999831	0.614565	0.999965
XLOC_001152	0.00175388	0.184807	0.87136	0.999831	0.347726	0.999965
XLOC_001153	0.117724	0.22151	0.961778	0.999831	0.959249	0.999965
XLOC_001154	0.5428	0.607796	0.646819	0.999831	0.202941	0.999965
XLOC_001155	0.0565262	0.185351	0.35182	0.999831	0.557306	0.999965
XLOC_001156	0.243832	0.338259	0.197572	0.970916	0.895363	0.999965
XLOC_001157	0.0658256	0.185767	0.330784	0.999831	0.542591	0.999965
XLOC_001158	0.105791	0.210912	0.605305	0.999831	0.714404	0.999965
XLOC_001159	0.0876496	0.19698	0.860319	0.999831	0.992745	0.999965
XLOC_001160	0.259223	0.351897	0.3403	0.999831	0.441245	0.999965
XLOC_001161	0.122559	0.225351	0.634844	0.999831	0.456491	0.999965
XLOC_001162	0.169113	0.268342	0.832242	0.999831	0.757903	0.999965
XLOC_001163	0.166501	0.265542	0.300115	0.999831	0.865355	0.999965
XLOC_001164	0.0970836	0.204363	0.749801	0.999831	0.392004	0.999965
XLOC_001165	0.0609776	0.185767	0.772125	0.999831	0.862632	0.999965
XLOC_001166	0.0187586	0.184807	0.175031	0.937856	0.790884	0.999965
XLOC_001167	0.78083	0.811901	0.898781	0.999831	0.967727	0.999965
XLOC_001168	0.0665977	0.185767	0.672876	0.999831	0.634733	0.999965
XLOC_001169	0.365399	0.450231	0.425742	0.999831	0.98408	0.999965
XLOC_001170	0.0462093	0.184807	0.644459	0.999831	0.571055	0.999965
XLOC_001171	0.132463	0.233986	0.241591	0.999831	0.699861	0.999965
XLOC_001172	0.0668194	0.185767	0.937933	0.999831	0.933655	0.999965
XLOC_001173	0.0464942	0.184807	0.967838	0.999831	0.996894	0.999965
XLOC_001178	0.0167431	0.184807	0.680306	0.999831	0.943196	0.999965
XLOC_001180	0.0929269	0.200916	0.728757	0.999831	0.999261	0.999965
XLOC_001181	0.0311615	0.184807	0.748902	0.999831	0.987497	0.999965
XLOC_001183	0.0326965	0.184807	0.728998	0.999831	0.959887	0.999965
XLOC_001184	0.25716	0.350123	0.449323	0.999831	0.0687264	0.999965
XLOC_001186	0.0351451	0.184807	0.92282	0.999831	0.474968	0.999965
XLOC_001187	0.0333458	0.184807	0.697462	0.999831	0.905441	0.999965
XLOC_001188	0.0903405	0.198663	0.946579	0.999831	0.965873	0.999965
XLOC_001189	0.178094	0.276363	0.459086	0.999831	0.475894	0.999965
XLOC_001191	0.00112136	0.181361	0.000455673	0.0535838	0.000581477	0.673139
XLOC_001192	0.065994	0.185767	0.982573	0.999831	0.617335	0.999965
XLOC_001194	0.0107365	0.184807	0.557731	0.999831	0.446352	0.999965
XLOC_001195	0.101801	0.207532	0.911563	0.999831	0.907863	0.999965
XLOC_001196	0.76399	0.79769	0.193487	0.968831	0.685656	0.999965
XLOC_001198	0.720515	0.76033	0.737437	0.999831	0.323442	0.999965
XLOC_001199	0.528924	0.595777	0.13991	0.872291	0.324188	0.999965
XLOC_001200	0.740448	0.777567	0.022669	0.383968	0.943019	0.999965
XLOC_001201	0.144665	0.245793	0.251169	0.999831	0.564147	0.999965
XLOC_001203	0.813444	0.840447	0.230136	0.999831	0.657651	0.999965
XLOC_001205	0.123618	0.2263	0.681416	0.999831	0.922292	0.999965
XLOC_001206	0.0258971	0.184807	0.996765	0.999831	0.999744	0.999965
XLOC_001207	0.201019	0.298005	0.783783	0.999831	0.997434	0.999965
XLOC_001211	0.83981	0.862795	0.491871	0.999831	0.69396	0.999965
XLOC_001212	0.768128	0.801066	0.395395	0.999831	0.592599	0.999965
XLOC_001214	0.0385225	0.184807	0.541972	0.999831	0.836184	0.999965
XLOC_001215	0.831172	0.855434	0.540066	0.999831	0.756095	0.999965
XLOC_001216	0.260567	0.353195	0.249462	0.999831	0.365259	0.999965
XLOC_001217	0.105383	0.210505	0.00445774	0.142921	0.262108	0.999965
XLOC_001221	0.411095	0.491542	0.835026	0.999831	0.627952	0.999965
XLOC_001225	0.37807	0.462075	0.0584811	0.625909	0.488368	0.999965
XLOC_001226	0.350494	0.436555	0.0497695	0.579511	0.341514	0.999965
XLOC_001227	0.181474	0.27953	0.822342	0.999831	0.667666	0.999965
XLOC_001228	0.0728975	0.188178	0.460916	0.999831	0.506952	0.999965
XLOC_001229	0.897682	0.912913	0.425856	0.999831	0.386322	0.999965
XLOC_001230	0.0516041	0.184807	0.684015	0.999831	0.148309	0.999965
XLOC_001231	0.590501	0.65016	0.334231	0.999831	0.612463	0.999965
XLOC_001232	0.0400539	0.184807	0.0690849	0.669623	0.0053584	0.999965
XLOC_001233	0.0248651	0.184807	0.451918	0.999831	0.848512	0.999965
XLOC_001234	0.254242	0.347711	0.59518	0.999831	0.72129	0.999965
XLOC_001235	0.193879	0.291297	0.233991	0.999831	0.360792	0.999965
XLOC_001236	0.0601363	0.185767	0.430495	0.999831	0.655603	0.999965
XLOC_001242	0.0229153	0.184807	0.497504	0.999831	0.539304	0.999965
XLOC_001246	0.473907	0.54765	0.331316	0.999831	0.809977	0.999965
XLOC_001252	0.753625	0.78873	0.0123005	0.269047	0.238437	0.999965
XLOC_001255	0.145331	0.246471	0.0890882	0.742908	0.100427	0.999965
XLOC_001256	0.177565	0.276095	0.472755	0.999831	0.918349	0.999965
XLOC_001257	0.0631015	0.185767	0.85825	0.999831	0.948495	0.999965
XLOC_001260	0.328755	0.416798	0.522351	0.999831	0.724422	0.999965
XLOC_001261	0.0197382	0.184807	0.299714	0.999831	0.869499	0.999965
XLOC_001262	0.141013	0.242204	0.696003	0.999831	0.240092	0.999965
XLOC_001263	0.428603	0.507576	0.253878	0.999831	0.58105	0.999965
XLOC_001264	0.159623	0.259534	0.521356	0.999831	0.730204	0.999965
XLOC_001266	0.0692352	0.186931	0.448551	0.999831	0.956532	0.999965
XLOC_001267	0.0132657	0.184807	0.162346	0.911345	0.702226	0.999965
XLOC_001268	0.0113271	0.184807	0.0268067	0.415654	0.479775	0.999965
XLOC_001269	0.028195	0.184807	0.708575	0.999831	0.883848	0.999965
XLOC_001270	0.0488648	0.184807	0.357041	0.999831	0.959937	0.999965
XLOC_001271	0.0491869	0.184807	0.668878	0.999831	0.936248	0.999965
XLOC_001272	0.0860623	0.195683	0.767949	0.999831	0.947667	0.999965
XLOC_001273	0.0860591	0.195683	0.823704	0.999831	0.713999	0.999965
XLOC_001274	0.256282	0.349485	0.646858	0.999831	0.327322	0.999965
XLOC_001275	0.374764	0.45903	0.548415	0.999831	0.704666	0.999965
XLOC_001276	0.892778	0.908373	0.490711	0.999831	0.624117	0.999965
XLOC_001277	0.0840521	0.194558	0.533047	0.999831	0.78076	0.999965
XLOC_001278	0.0565401	0.185351	0.99777	0.999831	0.760147	0.999965
XLOC_001279	0.0634652	0.185767	0.238528	0.999831	0.811454	0.999965
XLOC_001280	0.153298	0.254007	0.79199	0.999831	0.964323	0.999965
XLOC_001281	0.0245306	0.184807	0.890846	0.999831	0.987579	0.999965
XLOC_001282	0.140638	0.242004	0.764947	0.999831	0.992935	0.999965
XLOC_001283	0.495351	0.566616	0.373198	0.999831	0.509469	0.999965
XLOC_001284	0.0335014	0.184807	0.571253	0.999831	0.518154	0.999965
XLOC_001285	0.0764792	0.189475	0.49937	0.999831	0.696992	0.999965
XLOC_001286	0.0646394	0.185767	0.739445	0.999831	0.48737	0.999965
XLOC_001287	0.118259	0.22186	0.850704	0.999831	0.715777	0.999965
XLOC_001288	0.038474	0.184807	0.866061	0.999831	0.817639	0.999965
XLOC_001289	0.0177374	0.184807	0.855871	0.999831	0.828391	0.999965
XLOC_001290	0.1505	0.251253	0.687073	0.999831	0.827791	0.999965
XLOC_001291	0.00870501	0.184807	0.930384	0.999831	0.93128	0.999965
XLOC_001293	0.10058	0.206826	0.226181	0.999831	0.773463	0.999965
XLOC_001294	0.0538233	0.185133	0.00795647	0.208778	0.369495	0.999965
XLOC_001300	0.60689	0.664151	0.78812	0.999831	0.0726293	0.999965
XLOC_001305	0.0732097	0.188417	0.285732	0.999831	0.45327	0.999965
XLOC_001306	0.618436	0.673929	0.361691	0.999831	0.938867	0.999965
XLOC_001308	0.0308824	0.184807	0.395791	0.999831	0.18734	0.999965
XLOC_001310	0.0104194	0.184807	0.972026	0.999831	0.971179	0.999965
XLOC_001312	0.732488	0.770776	0.710926	0.999831	0.392787	0.999965
XLOC_001315	0.0108738	0.184807	0.439931	0.999831	0.873406	0.999965
XLOC_001316	0.0648322	0.185767	0.758542	0.999831	0.908899	0.999965
XLOC_001318	0.0730864	0.188378	0.494745	0.999831	0.174404	0.999965
XLOC_001319	0.912593	0.925443	0.143365	0.880517	0.330226	0.999965
XLOC_001323	0.00197424	0.184807	0.0274789	0.420928	0.0730629	0.999965
XLOC_001324	0.519964	0.58793	0.00119274	0.0736289	0.369462	0.999965
XLOC_001325	0.0906019	0.198922	0.706535	0.999831	0.730422	0.999965
XLOC_001327	0.0403859	0.184807	0.852784	0.999831	0.979547	0.999965
XLOC_001328	0.0298771	0.184807	0.595573	0.999831	0.944545	0.999965
XLOC_001329	0.0342728	0.184807	0.0764344	0.695508	0.227923	0.999965
XLOC_001330	0.0886774	0.197792	0.862424	0.999831	0.938944	0.999965
XLOC_001332	0.16307	0.262494	0.230222	0.999831	0.638066	0.999965
XLOC_001333	0.0672173	0.185767	0.250487	0.999831	0.879867	0.999965
XLOC_001334	0.510803	0.580042	0.979694	0.999831	0.65002	0.999965
XLOC_001335	0.0511926	0.184807	0.735853	0.999831	0.831509	0.999965
XLOC_001336	0.195059	0.292071	0.336819	0.999831	0.892571	0.999965
XLOC_001337	0.0031938	0.184807	0.15626	0.901201	0.680668	0.999965
XLOC_001340	0.044562	0.184807	0.0591737	0.62703	0.394229	0.999965
XLOC_001341	0.00398638	0.184807	0.580243	0.999831	0.368138	0.999965
XLOC_001342	0.117844	0.221625	0.946009	0.999831	0.989435	0.999965
XLOC_001347	0.313033	0.402551	0.0210197	0.365045	0.651964	0.999965
XLOC_001352	0.092719	0.200803	0.882743	0.999831	0.189532	0.999965
XLOC_001355	0.19296	0.29062	0.756801	0.999831	0.662098	0.999965
XLOC_001356	0.0496236	0.184807	0.701264	0.999831	0.800079	0.999965
XLOC_001362	0.0603767	0.185767	0.265185	0.999831	0.754751	0.999965
XLOC_001363	0.326996	0.415021	0.41416	0.999831	0.505118	0.999965
XLOC_001366	0.473418	0.547357	0.885882	0.999831	0.895822	0.999965
XLOC_001368	0.221282	0.317029	0.531142	0.999831	0.816121	0.999965
XLOC_001369	0.526349	0.593488	0.77733	0.999831	0.103518	0.999965
XLOC_001370	0.0285891	0.184807	0.437579	0.999831	0.924337	0.999965
XLOC_001372	0.00919339	0.184807	0.0257113	0.405947	0.140433	0.999965
XLOC_001375	0.0273245	0.184807	0.999455	0.999832	0.986448	0.999965
XLOC_001377	0.319537	0.408203	0.267114	0.999831	0.276483	0.999965
XLOC_001378	0.943622	0.952594	0.524111	0.999831	0.213997	0.999965
XLOC_001379	0.089498	0.198162	0.69955	0.999831	0.799277	0.999965
XLOC_001380	0.0114925	0.184807	0.0385089	0.510003	0.220937	0.999965
XLOC_001382	0.573425	0.63463	0.63626	0.999831	0.684345	0.999965
XLOC_001383	0.0323031	0.184807	0.23377	0.999831	0.978399	0.999965
XLOC_001390	0.247342	0.341069	0.171797	0.930117	0.995683	0.999965
XLOC_001394	0.240239	0.335024	0.735336	0.999831	0.755316	0.999965
XLOC_001401	0.182231	0.280434	0.901814	0.999831	0.965261	0.999965
XLOC_001406	0.0669768	0.185767	0.778007	0.999831	0.827551	0.999965
XLOC_001412	0.442482	0.520429	0.435415	0.999831	0.651029	0.999965
XLOC_001418	0.36086	0.445965	0.703169	0.999831	0.829233	0.999965
XLOC_001419	0.0969082	0.204095	0.732605	0.999831	0.18122	0.999965
XLOC_001422	0.154412	0.255034	0.694334	0.999831	0.995547	0.999965
XLOC_001425	0.100634	0.206845	0.302592	0.999831	0.447444	0.999965
XLOC_001426	0.171673	0.270592	0.85049	0.999831	0.322249	0.999965
XLOC_001427	0.277907	0.369396	0.260162	0.999831	0.0705627	0.999965
XLOC_001428	0.0307619	0.184807	0.519996	0.999831	0.88272	0.999965
XLOC_001429	0.146029	0.247276	0.305179	0.999831	0.760924	0.999965
XLOC_001431	0.0581119	0.185367	0.959343	0.999831	0.777628	0.999965
XLOC_001434	0.405498	0.486352	0.15659	0.901201	0.428744	0.999965
XLOC_001436	0.107958	0.212707	0.791712	0.999831	0.676968	0.999965
XLOC_001440	0.654831	0.704826	0.151627	0.892206	0.548232	0.999965
XLOC_001441	0.101581	0.207528	0.67962	0.999831	0.477879	0.999965
XLOC_001443	0.0290916	0.184807	0.665114	0.999831	0.608162	0.999965
XLOC_001445	0.188369	0.286001	0.897129	0.999831	0.0431623	0.999965
XLOC_001446	0.0764666	0.189469	0.898129	0.999831	0.798009	0.999965
XLOC_001448	0.185957	0.284104	0.449269	0.999831	0.254643	0.999965
XLOC_001458	0.0800501	0.191885	0.633284	0.999831	0.353893	0.999965
XLOC_001459	0.025712	0.184807	0.92044	0.999831	0.701559	0.999965
XLOC_001460	0.00788224	0.184807	0.708111	0.999831	0.777466	0.999965
XLOC_001462	0.00482102	0.184807	0.322402	0.999831	0.179847	0.999965
XLOC_001463	0.110245	0.214655	0.0841983	0.725905	0.512703	0.999965
XLOC_001464	0.0425954	0.184807	0.213987	0.995766	0.470299	0.999965
XLOC_001465	0.108364	0.213074	0.966037	0.999831	0.945691	0.999965
XLOC_001466	0.0843123	0.194658	0.634625	0.999831	0.706172	0.999965
XLOC_001467	0.961433	0.967525	0.000307053	0.0496118	0.0977275	0.999965
XLOC_001468	0.462302	0.537919	0.212101	0.992311	0.162913	0.999965
XLOC_001469	0.157185	0.257576	0.358787	0.999831	0.907561	0.999965
XLOC_001470	0.0195477	0.184807	0.0407135	0.525346	0.233739	0.999965
XLOC_001471	0.276589	0.368277	0.308079	0.999831	0.31532	0.999965
XLOC_001472	0.0409976	0.184807	0.0851407	0.729032	0.303569	0.999965
XLOC_001473	0.238511	0.33333	0.418485	0.999831	0.634573	0.999965
XLOC_001475	0.457401	0.533642	0.672839	0.999831	0.637243	0.999965
XLOC_001476	0.182411	0.280508	0.118547	0.822832	0.585925	0.999965
XLOC_001477	0.267207	0.359156	0.00189681	0.092749	0.325237	0.999965
XLOC_001478	0.0815741	0.19316	0.934169	0.999831	0.230418	0.999965
XLOC_001479	0.0461951	0.184807	0.682638	0.999831	0.767788	0.999965
XLOC_001480	0.0614667	0.185767	0.929521	0.999831	0.605402	0.999965
XLOC_001481	0.217924	0.313846	0.228883	0.999831	0.721403	0.999965
XLOC_001488	0.0155564	0.184807	0.115241	0.814385	0.741154	0.999965
XLOC_001491	0.0341562	0.184807	0.830246	0.999831	0.936753	0.999965
XLOC_001493	0.308065	0.398174	0.240533	0.999831	0.550754	0.999965
XLOC_001495	0.408457	0.48908	0.132457	0.857154	0.662972	0.999965
XLOC_001497	0.00356655	0.184807	0.193821	0.969418	0.132514	0.999965
XLOC_001500	0.0245189	0.184807	0.784515	0.999831	0.596446	0.999965
XLOC_001501	0.132327	0.233857	0.974501	0.999831	0.234461	0.999965
XLOC_001502	0.160373	0.260162	0.859694	0.999831	0.564249	0.999965
XLOC_001507	0.0461802	0.184807	0.726287	0.999831	0.934877	0.999965
XLOC_001508	0.0943851	0.202028	0.461998	0.999831	0.798808	0.999965
XLOC_001509	0.315712	0.404965	0.36862	0.999831	0.795428	0.999965
XLOC_001510	0.431144	0.51	0.617559	0.999831	0.769821	0.999965
XLOC_001516	0.176711	0.275436	0.601901	0.999831	0.855447	0.999965
XLOC_001517	0.106395	0.211334	0.977755	0.999831	0.97883	0.999965
XLOC_001518	0.778909	0.810126	0.098987	0.771726	0.0988306	0.999965
XLOC_001519	0.0611544	0.185767	0.75643	0.999831	0.684594	0.999965
XLOC_001520	0.209622	0.306383	0.656416	0.999831	0.843265	0.999965
XLOC_001522	0.0107174	0.184807	0.110389	0.806714	0.848761	0.999965
XLOC_001524	0.130998	0.232659	0.247274	0.999831	0.223075	0.999965
XLOC_001525	0.290625	0.38139	0.0933325	0.757628	0.838187	0.999965
XLOC_001526	0.1146	0.218443	0.339942	0.999831	0.0725267	0.999965
XLOC_001527	0.0562955	0.18528	0.608414	0.999831	0.753228	0.999965
XLOC_001528	0.616303	0.672314	0.218124	0.999831	0.453159	0.999965
XLOC_001529	0.908638	0.922187	0.986153	0.999831	0.802441	0.999965
XLOC_001530	0.202282	0.299347	0.385136	0.999831	0.478826	0.999965
XLOC_001531	0.588777	0.648415	0.0789538	0.704511	0.855197	0.999965
XLOC_001532	0.0851767	0.195279	0.625237	0.999831	0.123128	0.999965
XLOC_001533	0.0322892	0.184807	0.614795	0.999831	0.917547	0.999965
XLOC_001534	0.0370201	0.184807	0.997686	0.999831	0.527583	0.999965
XLOC_001535	0.0609479	0.185767	0.905966	0.999831	0.960202	0.999965
XLOC_001536	0.064221	0.185767	0.795493	0.999831	0.996748	0.999965
XLOC_001537	0.826656	0.85173	0.789133	0.999831	0.613532	0.999965
XLOC_001539	0.0462473	0.184807	0.539872	0.999831	0.490266	0.999965
XLOC_001541	0.432425	0.511223	0.18944	0.964328	0.540439	0.999965
XLOC_001542	0.0504305	0.184807	0.0132787	0.281336	0.153967	0.999965
XLOC_001544	0.20012	0.297379	0.0195822	0.354636	0.585882	0.999965
XLOC_001545	0.00435593	0.184807	0.108951	0.801115	0.595055	0.999965
XLOC_001546	0.0561537	0.18528	0.379198	0.999831	0.731776	0.999965
XLOC_001548	0.186503	0.28461	0.379823	0.999831	0.258469	0.999965
XLOC_001550	0.259297	0.351961	0.0330132	0.465416	0.382556	0.999965
XLOC_001551	0.0889777	0.197962	0.18571	0.959054	0.317618	0.999965
XLOC_001552	0.390503	0.472915	0.808361	0.999831	0.720262	0.999965
XLOC_001555	0.14046	0.241792	0.276544	0.999831	0.276534	0.999965
XLOC_001556	0.0546632	0.18528	0.128535	0.850003	0.599499	0.999965
XLOC_001559	0.182379	0.280501	0.38146	0.999831	0.518587	0.999965
XLOC_001560	0.673501	0.720622	0.965552	0.999831	0.24836	0.999965
XLOC_001561	0.326359	0.414609	0.414263	0.999831	0.531556	0.999965
XLOC_001564	0.532899	0.599237	0.660893	0.999831	0.848848	0.999965
XLOC_001565	0.108506	0.213124	0.919566	0.999831	0.856652	0.999965
XLOC_001568	0.0530722	0.185012	0.893873	0.999831	0.937788	0.999965
XLOC_001569	0.145493	0.246639	0.531178	0.999831	0.905149	0.999965
XLOC_001570	0.0228111	0.184807	0.0616278	0.63901	0.357266	0.999965
XLOC_001571	0.249722	0.343493	0.338139	0.999831	0.517102	0.999965
XLOC_001572	0.0836035	0.194438	0.831273	0.999831	0.974635	0.999965
XLOC_001573	0.864473	0.883784	0.329988	0.999831	0.829954	0.999965
XLOC_001576	0.00159698	0.18309	0.000506481	0.0551844	0.0236739	0.999965
XLOC_001577	0.0834391	0.194374	0.743935	0.999831	0.661525	0.999965
XLOC_001578	0.015157	0.184807	0.465867	0.999831	0.771659	0.999965
XLOC_001579	0.125505	0.227737	0.963267	0.999831	0.986687	0.999965
XLOC_001580	0.393922	0.476032	0.446848	0.999831	0.727184	0.999965
XLOC_001582	0.194649	0.291773	0.00196152	0.0942276	0.861738	0.999965
XLOC_001583	0.0381918	0.184807	0.270891	0.999831	0.918724	0.999965
XLOC_001584	0.301468	0.39161	0.655465	0.999831	0.725467	0.999965
XLOC_001586	0.223339	0.318661	0.781465	0.999831	0.121701	0.999965
XLOC_001587	0.315953	0.405096	0.392617	0.999831	0.71233	0.999965
XLOC_001588	0.554025	0.617796	0.370208	0.999831	0.44805	0.999965
XLOC_001590	0.112562	0.21667	0.826598	0.999831	0.807824	0.999965
XLOC_001591	0.0129863	0.184807	0.883531	0.999831	0.468262	0.999965
XLOC_001594	0.0282112	0.184807	0.163676	0.915216	0.144976	0.999965
XLOC_001595	0.515046	0.583821	0.790507	0.999831	0.823796	0.999965
XLOC_001596	0.0811527	0.192826	0.912126	0.999831	0.941156	0.999965
XLOC_001597	0.114002	0.217921	0.202956	0.975712	0.552375	0.999965
XLOC_001599	0.288222	0.378906	0.423141	0.999831	0.888238	0.999965
XLOC_001600	0.648853	0.700217	0.295474	0.999831	0.1043	0.999965
XLOC_001601	0.204457	0.301485	0.982977	0.999831	0.124894	0.999965
XLOC_001602	0.0337764	0.184807	0.68866	0.999831	0.994975	0.999965
XLOC_001603	0.16387	0.263101	0.875633	0.999831	0.438526	0.999965
XLOC_001604	0.169244	0.268481	0.286694	0.999831	0.434309	0.999965
XLOC_001605	0.439675	0.518047	0.0472889	0.562808	0.66646	0.999965
XLOC_001606	0.0348192	0.184807	0.402428	0.999831	0.913242	0.999965
XLOC_001607	0.0580887	0.185367	0.144119	0.88146	0.336706	0.999965
XLOC_001608	0.13076	0.23243	0.699508	0.999831	0.997474	0.999965
XLOC_001609	0.0264546	0.184807	0.0704783	0.672159	0.634535	0.999965
XLOC_001610	0.159296	0.259206	0.536147	0.999831	0.930271	0.999965
XLOC_001611	0.116185	0.219863	0.472559	0.999831	0.952222	0.999965
XLOC_001612	0.067257	0.185767	0.0369168	0.497066	0.555338	0.999965
XLOC_001615	0.0576341	0.185367	0.198155	0.971314	0.181225	0.999965
XLOC_001619	0.0404496	0.184807	0.860201	0.999831	0.999094	0.999965
XLOC_001620	0.298424	0.388878	0.3516	0.999831	0.945264	0.999965
XLOC_001622	0.545825	0.610558	0.346788	0.999831	0.895471	0.999965
XLOC_001623	0.174434	0.273331	0.537394	0.999831	0.994718	0.999965
XLOC_001624	0.0237086	0.184807	0.89951	0.999831	0.927981	0.999965
XLOC_001625	0.772534	0.804802	0.423421	0.999831	0.583648	0.999965
XLOC_001629	0.137283	0.239135	0.765844	0.999831	0.765355	0.999965
XLOC_001636	0.74422	0.78091	0.239407	0.999831	0.412388	0.999965
XLOC_001641	0.0725947	0.187946	0.056092	0.613114	0.140119	0.999965
XLOC_001643	0.0532388	0.185133	0.682301	0.999831	0.216238	0.999965
XLOC_001644	0.137085	0.238939	0.758064	0.999831	0.850135	0.999965
XLOC_001645	0.378301	0.462176	0.545509	0.999831	0.697378	0.999965
XLOC_001646	0.0227578	0.184807	0.0122732	0.268925	0.124708	0.999965
XLOC_001647	0.0352798	0.184807	0.655797	0.999831	0.99079	0.999965
XLOC_001648	0.070049	0.187178	0.463994	0.999831	0.980614	0.999965
XLOC_001649	0.374808	0.459054	0.375864	0.999831	0.834367	0.999965
XLOC_001650	0.296141	0.386579	0.662695	0.999831	0.949122	0.999965
XLOC_001651	0.351319	0.437319	0.616025	0.999831	0.493964	0.999965
XLOC_001652	0.0932132	0.201137	0.289414	0.999831	0.818587	0.999965
XLOC_001653	0.490412	0.562213	0.606222	0.999831	0.574732	0.999965
XLOC_001654	0.784317	0.814884	0.269545	0.999831	0.416421	0.999965
XLOC_001655	0.0308552	0.184807	0.546162	0.999831	0.924733	0.999965
XLOC_001656	0.221764	0.317482	0.13965	0.871921	0.675867	0.999965
XLOC_001657	0.736831	0.774644	0.694393	0.999831	0.814568	0.999965
XLOC_001658	0.484267	0.556645	0.393644	0.999831	0.662404	0.999965
XLOC_001659	0.0491735	0.184807	0.070086	0.671975	0.595163	0.999965
XLOC_001660	0.0862829	0.195811	0.288729	0.999831	0.997572	0.999965
XLOC_001661	0.0086268	0.184807	0.00717913	0.19539	0.294485	0.999965
XLOC_001662	0.479208	0.55247	0.203837	0.976662	0.962371	0.999965
XLOC_001663	0.187019	0.284993	0.528128	0.999831	0.701823	0.999965
XLOC_001664	0.179	0.277213	0.889201	0.999831	0.820675	0.999965
XLOC_001665	0.0610409	0.185767	0.656733	0.999831	0.94489	0.999965
XLOC_001666	0.0232242	0.184807	0.865359	0.999831	0.610581	0.999965
XLOC_001667	0.0148819	0.184807	0.617948	0.999831	0.551355	0.999965
XLOC_001670	0.168435	0.267655	0.528023	0.999831	0.630951	0.999965
XLOC_001672	0.0269819	0.184807	0.370295	0.999831	0.697115	0.999965
XLOC_001673	0.193691	0.291179	0.44517	0.999831	0.51783	0.999965
XLOC_001674	0.134284	0.236104	0.415727	0.999831	0.955768	0.999965
XLOC_001675	0.0651888	0.185767	0.195999	0.970016	0.950112	0.999965
XLOC_001681	0.137068	0.238939	0.601134	0.999831	0.831126	0.999965
XLOC_001682	0.114228	0.218047	0.695533	0.999831	0.963318	0.999965
XLOC_001683	0.0693195	0.186975	0.762737	0.999831	0.754476	0.999965
XLOC_001684	0.0379248	0.184807	0.431425	0.999831	0.714613	0.999965
XLOC_001685	0.0224948	0.184807	0.460866	0.999831	0.92614	0.999965
XLOC_001686	0.0539828	0.185133	0.740045	0.999831	0.91111	0.999965
XLOC_001687	0.17274	0.271593	0.826696	0.999831	0.979149	0.999965
XLOC_001688	0.0218604	0.184807	0.485489	0.999831	0.839735	0.999965
XLOC_001689	0.0557507	0.18528	0.828206	0.999831	0.855059	0.999965
XLOC_001690	0.0632803	0.185767	0.476584	0.999831	0.927234	0.999965
XLOC_001691	0.101248	0.207381	0.678662	0.999831	0.953884	0.999965
XLOC_001693	0.0542785	0.185133	0.608249	0.999831	0.862496	0.999965
XLOC_001694	0.0551758	0.18528	0.861691	0.999831	0.966962	0.999965
XLOC_001695	0.0638481	0.185767	0.620778	0.999831	0.899916	0.999965
XLOC_001698	0.152027	0.25278	0.571431	0.999831	0.706139	0.999965
XLOC_001699	0.1224	0.225251	0.92309	0.999831	0.829101	0.999965
XLOC_001700	0.0574334	0.185367	0.91451	0.999831	0.853877	0.999965
XLOC_001702	0.140851	0.242106	0.555207	0.999831	0.442514	0.999965
XLOC_001703	0.0583205	0.185367	0.689464	0.999831	0.735807	0.999965
XLOC_001704	0.0745378	0.189083	0.0268744	0.415781	0.127514	0.999965
XLOC_001705	0.418543	0.49789	0.858438	0.999831	0.125918	0.999965
XLOC_001707	0.617075	0.672801	0.417987	0.999831	0.94327	0.999965
XLOC_001708	0.0891528	0.198057	0.793796	0.999831	0.827484	0.999965
XLOC_001709	0.68056	0.726601	0.0877839	0.741173	0.377217	0.999965
XLOC_001710	0.0717241	0.187699	0.660196	0.999831	0.608618	0.999965
XLOC_001712	0.0833362	0.194273	0.514515	0.999831	0.136349	0.999965
XLOC_001713	0.00225405	0.184807	0.633563	0.999831	0.10239	0.999965
XLOC_001715	0.0344838	0.184807	0.732768	0.999831	0.873919	0.999965
XLOC_001716	0.354098	0.439835	0.81962	0.999831	0.882398	0.999965
XLOC_001717	0.0658102	0.185767	0.843406	0.999831	0.952446	0.999965
XLOC_001718	0.0387777	0.184807	0.983111	0.999831	0.483959	0.999965
XLOC_001719	0.998865	0.999026	0.773168	0.999831	0.56791	0.999965
XLOC_001720	0.282379	0.373603	0.414386	0.999831	0.814508	0.999965
XLOC_001721	0.0578568	0.185367	0.723032	0.999831	0.926645	0.999965
XLOC_001722	0.00898443	0.184807	0.755997	0.999831	0.869846	0.999965
XLOC_001724	0.0507106	0.184807	0.876258	0.999831	0.136134	0.999965
XLOC_001730	0.248908	0.342742	0.506738	0.999831	0.907356	0.999965
XLOC_001731	0.142887	0.244047	0.696129	0.999831	0.869208	0.999965
XLOC_001732	0.147007	0.248195	0.527009	0.999831	0.161477	0.999965
XLOC_001734	0.975573	0.979049	0.443696	0.999831	0.551276	0.999965
XLOC_001735	0.214799	0.311227	0.878168	0.999831	0.782597	0.999965
XLOC_001736	0.571234	0.632733	0.990819	0.999831	0.388412	0.999965
XLOC_001737	0.63546	0.688523	0.254128	0.999831	0.319581	0.999965
XLOC_001739	0.0579012	0.185367	0.553464	0.999831	0.984191	0.999965
XLOC_001740	0.508009	0.577534	0.101256	0.781351	0.458976	0.999965
XLOC_001741	0.0151747	0.184807	0.432817	0.999831	0.954388	0.999965
XLOC_001742	0.0440852	0.184807	0.680425	0.999831	0.904938	0.999965
XLOC_001743	0.119334	0.222849	0.653505	0.999831	0.88112	0.999965
XLOC_001744	0.530265	0.59707	0.355865	0.999831	0.797901	0.999965
XLOC_001745	0.150948	0.251752	0.958469	0.999831	0.625802	0.999965
XLOC_001749	0.122439	0.225251	0.768735	0.999831	0.99629	0.999965
XLOC_001750	0.122568	0.225351	0.929554	0.999831	0.832892	0.999965
XLOC_001751	0.00780427	0.184807	0.79071	0.999831	0.107102	0.999965
XLOC_001752	0.0101498	0.184807	0.128345	0.849885	0.976475	0.999965
XLOC_001753	0.697849	0.741337	0.526266	0.999831	0.855545	0.999965
XLOC_001754	0.840449	0.863356	0.576485	0.999831	0.748518	0.999965
XLOC_001755	0.0834758	0.194374	0.841088	0.999831	0.836738	0.999965
XLOC_001756	0.0443888	0.184807	0.182452	0.952102	0.0686662	0.999965
XLOC_001757	0.0571529	0.185367	0.940184	0.999831	0.787843	0.999965
XLOC_001758	0.291987	0.382691	0.88433	0.999831	0.909247	0.999965
XLOC_001761	0.0720696	0.187699	0.662347	0.999831	0.931193	0.999965
XLOC_001762	0.0496111	0.184807	0.524618	0.999831	0.129659	0.999965
XLOC_001763	0.234059	0.32905	0.910833	0.999831	0.797739	0.999965
XLOC_001764	0.0467904	0.184807	0.992765	0.999831	0.981875	0.999965
XLOC_001765	0.859842	0.880115	0.589297	0.999831	0.331655	0.999965
XLOC_001766	0.0573322	0.185367	0.65096	0.999831	0.116778	0.999965
XLOC_001767	0.148431	0.249434	0.664854	0.999831	0.90977	0.999965
XLOC_001770	0.153083	0.253764	0.967517	0.999831	0.69494	0.999965
XLOC_001771	0.0334448	0.184807	0.797059	0.999831	0.975114	0.999965
XLOC_001773	0.13514	0.23698	0.813692	0.999831	0.175534	0.999965
XLOC_001777	0.000279595	0.149708	0.0130128	0.277921	0.138094	0.999965
XLOC_001778	0.118034	0.221762	0.147414	0.888069	0.158182	0.999965
XLOC_001779	0.500084	0.57073	0.418576	0.999831	0.298299	0.999965
XLOC_001782	0.341151	0.428118	0.963056	0.999831	0.107357	0.999965
XLOC_001783	0.62755	0.681662	0.548141	0.999831	0.657979	0.999965
XLOC_001785	0.330521	0.418364	0.722055	0.999831	0.596584	0.999965
XLOC_001787	0.0335407	0.184807	0.661312	0.999831	0.405199	0.999965
XLOC_001788	0.0576329	0.185367	0.0397193	0.51864	0.371714	0.999965
XLOC_001792	0.0775546	0.190312	0.951314	0.999831	0.997934	0.999965
XLOC_001793	0.432381	0.511223	0.226873	0.999831	0.621319	0.999965
XLOC_001798	0.086191	0.195745	0.896809	0.999831	0.53103	0.999965
XLOC_001801	0.174791	0.27366	0.952609	0.999831	0.497321	0.999965
XLOC_001803	0.364973	0.449885	0.89441	0.999831	0.963875	0.999965
XLOC_001805	0.0416105	0.184807	0.64691	0.999831	0.416723	0.999965
XLOC_001806	0.464953	0.540198	0.534371	0.999831	0.88151	0.999965
XLOC_001809	0.0373464	0.184807	0.844672	0.999831	0.931168	0.999965
XLOC_001810	0.384318	0.467558	0.87587	0.999831	0.435589	0.999965
XLOC_001811	0.0265555	0.184807	0.104787	0.788917	0.313192	0.999965
XLOC_001812	0.0164896	0.184807	0.290098	0.999831	0.755076	0.999965
XLOC_001814	4.63413e-05	0.0852074	0.550846	0.999831	0.0358952	0.999965
XLOC_001816	0.316529	0.40556	0.00354722	0.126996	0.30335	0.999965
XLOC_001819	0.130327	0.232066	0.746516	0.999831	0.833695	0.999965
XLOC_001820	0.229882	0.324553	0.000653387	0.0578673	0.222267	0.999965
XLOC_001821	0.146746	0.247953	0.341554	0.999831	0.90377	0.999965
XLOC_001825	0.276981	0.368706	0.204999	0.977839	0.530419	0.999965
XLOC_001826	0.724702	0.764208	0.161028	0.909165	0.0592259	0.999965
XLOC_001827	0.0671418	0.185767	0.791835	0.999831	0.856103	0.999965
XLOC_001831	0.0928596	0.200871	0.690787	0.999831	0.883733	0.999965
XLOC_001832	0.332785	0.420502	0.0960748	0.765313	0.22221	0.999965
XLOC_001834	0.350113	0.436209	0.439522	0.999831	0.747486	0.999965
XLOC_001835	0.105263	0.210499	0.700428	0.999831	0.794725	0.999965
XLOC_001844	0.0394909	0.184807	0.921271	0.999831	0.876049	0.999965
XLOC_001845	0.0201759	0.184807	0.791979	0.999831	0.240596	0.999965
XLOC_001846	0.0988623	0.205592	0.668421	0.999831	0.323501	0.999965
XLOC_001848	0.131535	0.233172	0.218242	0.999831	0.47357	0.999965
XLOC_001849	0.462854	0.538261	0.520251	0.999831	0.728799	0.999965
XLOC_001850	0.102784	0.208201	0.762954	0.999831	0.0851061	0.999965
XLOC_001852	0.0283049	0.184807	0.629681	0.999831	0.957404	0.999965
XLOC_001853	0.147754	0.248882	0.882633	0.999831	0.927028	0.999965
XLOC_001854	0.256261	0.349485	0.960135	0.999831	0.958538	0.999965
XLOC_001855	0.135313	0.237216	0.705851	0.999831	0.884391	0.999965
XLOC_001857	0.000856171	0.181361	0.109447	0.803173	0.141034	0.999965
XLOC_001858	0.018869	0.184807	0.452705	0.999831	0.297204	0.999965
XLOC_001860	0.111142	0.215544	0.328982	0.999831	0.936768	0.999965
XLOC_001861	0.024018	0.184807	0.0424826	0.532413	0.0524495	0.999965
XLOC_001862	0.00876161	0.184807	0.882256	0.999831	0.859223	0.999965
XLOC_001864	0.601525	0.659484	0.47771	0.999831	0.925114	0.999965
XLOC_001865	0.561838	0.624772	0.504999	0.999831	0.743495	0.999965
XLOC_001866	0.115532	0.219409	0.511042	0.999831	0.929081	0.999965
XLOC_001867	0.577032	0.637787	0.0812919	0.712157	0.992978	0.999965
XLOC_001868	0.0500315	0.184807	0.728947	0.999831	0.801084	0.999965
XLOC_001869	0.112617	0.216685	0.0678989	0.666165	0.148018	0.999965
XLOC_001870	0.0305643	0.184807	0.951874	0.999831	0.548885	0.999965
XLOC_001872	0.0534126	0.185133	0.305674	0.999831	0.844022	0.999965
XLOC_001873	0.827643	0.852416	0.941463	0.999831	0.327172	0.999965
XLOC_001875	0.119496	0.222972	0.356184	0.999831	0.388143	0.999965
XLOC_001876	0.0400708	0.184807	0.0276105	0.422019	0.587128	0.999965
XLOC_001877	0.0433661	0.184807	0.684767	0.999831	0.92361	0.999965
XLOC_001878	0.364513	0.449467	0.36328	0.999831	0.837069	0.999965
XLOC_001879	0.169526	0.268699	0.0351162	0.485487	0.747197	0.999965
XLOC_001881	0.012001	0.184807	0.413153	0.999831	0.708213	0.999965
XLOC_001882	0.107495	0.212245	0.975788	0.999831	0.667566	0.999965
XLOC_001891	0.0422573	0.184807	0.889217	0.999831	0.884018	0.999965
XLOC_001892	0.0325342	0.184807	0.607582	0.999831	0.878382	0.999965
XLOC_001893	0.0799554	0.191821	0.765288	0.999831	0.685669	0.999965
XLOC_001897	0.0548637	0.18528	0.87519	0.999831	0.507214	0.999965
XLOC_001898	0.126321	0.228502	0.594105	0.999831	0.810237	0.999965
XLOC_001899	0.954992	0.96219	0.246917	0.999831	0.908939	0.999965
XLOC_001900	0.675025	0.721882	0.903808	0.999831	0.320826	0.999965
XLOC_001901	0.00261697	0.184807	0.195	0.970016	0.89808	0.999965
XLOC_001902	0.0418302	0.184807	0.464029	0.999831	0.735514	0.999965
XLOC_001903	0.456203	0.53259	0.882775	0.999831	0.60956	0.999965
XLOC_001910	0.266686	0.358611	0.980662	0.999831	0.684885	0.999965
XLOC_001911	0.0610779	0.185767	0.775025	0.999831	0.833128	0.999965
XLOC_001913	0.0433575	0.184807	0.458392	0.999831	0.949957	0.999965
XLOC_001914	0.250608	0.344312	0.463878	0.999831	0.138092	0.999965
XLOC_001919	0.0486101	0.184807	0.811067	0.999831	0.936112	0.999965
XLOC_001920	0.924177	0.935454	0.876626	0.999831	0.45261	0.999965
XLOC_001922	0.113311	0.2173	0.744929	0.999831	0.984395	0.999965
XLOC_001923	0.0322282	0.184807	0.318688	0.999831	0.721415	0.999965
XLOC_001924	0.0316381	0.184807	0.505766	0.999831	0.946829	0.999965
XLOC_001925	0.0242596	0.184807	0.00855237	0.216796	0.117706	0.999965
XLOC_001926	0.122636	0.225395	0.95367	0.999831	0.547686	0.999965
XLOC_001930	0.327751	0.415809	0.25312	0.999831	0.891003	0.999965
XLOC_001931	0.721406	0.76114	0.145989	0.886188	0.108219	0.999965
XLOC_001936	0.113692	0.21765	0.185325	0.957332	0.998612	0.999965
XLOC_001942	0.11856	0.222172	0.950285	0.999831	0.885708	0.999965
XLOC_001943	0.0559234	0.18528	0.965679	0.999831	0.937729	0.999965
XLOC_001945	0.0863278	0.195856	0.578003	0.999831	0.994104	0.999965
XLOC_001946	0.0113695	0.184807	0.0734987	0.683899	0.624472	0.999965
XLOC_001947	0.268038	0.359987	0.000969022	0.066007	0.0395967	0.999965
XLOC_001948	0.0333515	0.184807	0.111506	0.807679	0.645214	0.999965
XLOC_001949	0.0356797	0.184807	0.765689	0.999831	0.60561	0.999965
XLOC_001950	0.0276295	0.184807	0.767436	0.999831	0.875176	0.999965
XLOC_001951	0.0311769	0.184807	0.936435	0.999831	0.559194	0.999965
XLOC_001952	0.067886	0.185935	0.816395	0.999831	0.943908	0.999965
XLOC_001953	0.0380804	0.184807	0.526196	0.999831	0.102036	0.999965
XLOC_001954	0.752928	0.788222	0.203641	0.976046	0.186922	0.999965
XLOC_001955	0.0771377	0.190077	0.686243	0.999831	0.850785	0.999965
XLOC_001957	0.592792	0.652373	0.726618	0.999831	0.174938	0.999965
XLOC_001958	0.183446	0.281382	0.466995	0.999831	0.952698	0.999965
XLOC_001959	0.110667	0.215122	0.65956	0.999831	0.838927	0.999965
XLOC_001960	0.0739543	0.188821	0.486103	0.999831	0.891959	0.999965
XLOC_001962	0.383642	0.467011	0.0115967	0.260554	0.59383	0.999965
XLOC_001964	0.447192	0.525006	0.499217	0.999831	0.678972	0.999965
XLOC_001966	0.170685	0.269823	0.750368	0.999831	0.812566	0.999965
XLOC_001967	0.030436	0.184807	0.556328	0.999831	0.839862	0.999965
XLOC_001968	0.167183	0.266372	0.204468	0.977366	0.112886	0.999965
XLOC_001969	0.0591077	0.185677	0.646794	0.999831	0.82704	0.999965
XLOC_001970	0.952602	0.960288	0.177695	0.943815	0.996962	0.999965
XLOC_001971	0.195845	0.292948	0.483908	0.999831	0.688806	0.999965
XLOC_001973	0.0367366	0.184807	0.740732	0.999831	0.89195	0.999965
XLOC_001974	0.0572606	0.185367	0.82615	0.999831	0.923619	0.999965
XLOC_001977	0.121007	0.224193	0.59074	0.999831	0.722444	0.999965
XLOC_001978	0.16442	0.263597	0.891399	0.999831	0.828219	0.999965
XLOC_001979	0.0509949	0.184807	0.693609	0.999831	0.99782	0.999965
XLOC_001980	0.100404	0.20678	0.000674943	0.0591562	0.106114	0.999965
XLOC_001981	0.00579213	0.184807	0.519537	0.999831	0.00846016	0.999965
XLOC_001982	0.0109128	0.184807	0.8843	0.999831	0.90445	0.999965
XLOC_001983	0.0428491	0.184807	0.674618	0.999831	0.904397	0.999965
XLOC_001984	0.0557734	0.18528	0.47981	0.999831	0.928149	0.999965
XLOC_001985	0.0474842	0.184807	0.774677	0.999831	0.60264	0.999965
XLOC_001987	0.125161	0.227638	0.230001	0.999831	0.246148	0.999965
XLOC_001988	0.563383	0.626165	0.000183385	0.0436501	0.196515	0.999965
XLOC_001993	0.644672	0.696676	0.3132	0.999831	0.0891896	0.999965
XLOC_001994	0.330425	0.418288	0.603225	0.999831	0.849266	0.999965
XLOC_001997	0.0829971	0.194032	0.445242	0.999831	0.223045	0.999965
XLOC_002000	0.0694723	0.187055	0.664059	0.999831	0.872817	0.999965
XLOC_002001	0.277719	0.369305	0.293889	0.999831	0.937023	0.999965
XLOC_002003	0.246691	0.340598	0.976897	0.999831	0.453468	0.999965
XLOC_002005	0.0567543	0.185367	0.703635	0.999831	0.747244	0.999965
XLOC_002006	0.191857	0.289612	0.461159	0.999831	0.425854	0.999965
XLOC_002010	0.0218455	0.184807	0.520976	0.999831	0.247894	0.999965
XLOC_002012	0.222346	0.318045	0.0016823	0.0872037	0.223011	0.999965
XLOC_002013	0.0946821	0.202217	0.334888	0.999831	0.0736216	0.999965
XLOC_002015	0.124849	0.227411	0.709081	0.999831	0.819477	0.999965
XLOC_002016	0.225279	0.320272	0.551542	0.999831	0.307248	0.999965
XLOC_002018	0.360512	0.445687	0.0943545	0.761104	0.819637	0.999965
XLOC_002019	0.0266176	0.184807	0.393046	0.999831	0.409672	0.999965
XLOC_002021	0.0651824	0.185767	0.413708	0.999831	0.96028	0.999965
XLOC_002024	0.0353271	0.184807	0.970126	0.999831	0.69585	0.999965
XLOC_002025	0.201651	0.298627	0.0020326	0.0951328	0.516279	0.999965
XLOC_002026	0.171583	0.270575	0.0549907	0.60748	0.705676	0.999965
XLOC_002027	0.838372	0.861651	0.461031	0.999831	0.533045	0.999965
XLOC_002028	0.0628811	0.185767	0.0931064	0.757327	0.874133	0.999965
XLOC_002031	0.0469396	0.184807	0.654445	0.999831	0.906956	0.999965
XLOC_002035	0.0677066	0.185935	0.552993	0.999831	0.930116	0.999965
XLOC_002036	0.588987	0.648608	0.00916762	0.22592	0.222847	0.999965
XLOC_002038	0.183291	0.281256	0.486588	0.999831	0.937372	0.999965
XLOC_002039	0.00117352	0.181361	0.000716617	0.0608012	0.0454266	0.999965
XLOC_002040	0.301724	0.391805	0.740897	0.999831	0.804249	0.999965
XLOC_002041	0.0910098	0.199401	0.692354	0.999831	0.906831	0.999965
XLOC_002042	0.08029	0.192094	0.543342	0.999831	0.69766	0.999965
XLOC_002043	0.0475695	0.184807	0.738135	0.999831	0.981107	0.999965
XLOC_002044	0.0317811	0.184807	0.837873	0.999831	0.663295	0.999965
XLOC_002048	0.0735593	0.188549	0.749538	0.999831	0.738214	0.999965
XLOC_002051	0.337028	0.42442	0.841987	0.999831	0.470339	0.999965
XLOC_002054	0.0273337	0.184807	0.733407	0.999831	0.267837	0.999965
XLOC_002055	0.820612	0.846582	0.625992	0.999831	0.175115	0.999965
XLOC_002056	0.0914559	0.199705	0.98285	0.999831	0.876192	0.999965
XLOC_002057	0.491574	0.563128	0.363768	0.999831	0.859801	0.999965
XLOC_002058	0.0180674	0.184807	0.562472	0.999831	0.688265	0.999965
XLOC_002061	0.0640283	0.185767	0.84847	0.999831	0.907539	0.999965
XLOC_002063	0.451385	0.528426	0.480966	0.999831	0.0948783	0.999965
XLOC_002065	0.0330288	0.184807	0.486187	0.999831	0.953286	0.999965
XLOC_002067	0.278556	0.369941	0.429489	0.999831	0.96194	0.999965
XLOC_002068	0.890037	0.90618	0.280626	0.999831	0.880392	0.999965
XLOC_002069	0.60054	0.65856	0.241976	0.999831	0.777733	0.999965
XLOC_002074	0.066164	0.185767	0.854551	0.999831	0.937619	0.999965
XLOC_002077	0.0109683	0.184807	0.663928	0.999831	0.140787	0.999965
XLOC_002078	0.0367585	0.184807	0.669492	0.999831	0.78887	0.999965
XLOC_002080	0.465186	0.540328	0.972171	0.999831	0.997378	0.999965
XLOC_002083	0.209848	0.306467	0.743615	0.999831	0.204816	0.999965
XLOC_002086	0.609129	0.666052	0.32036	0.999831	0.373437	0.999965
XLOC_002087	0.357685	0.443254	0.452674	0.999831	0.950416	0.999965
XLOC_002088	0.280393	0.371743	0.33763	0.999831	0.168089	0.999965
XLOC_002091	0.563305	0.626115	0.249677	0.999831	0.846226	0.999965
XLOC_002092	0.0365254	0.184807	0.712211	0.999831	0.850389	0.999965
XLOC_002093	0.306951	0.397094	0.794502	0.999831	0.260403	0.999965
XLOC_002094	0.037916	0.184807	0.998248	0.999831	0.189009	0.999965
XLOC_002095	0.90344	0.917664	0.776819	0.999831	0.667024	0.999965
XLOC_002097	0.0042674	0.184807	0.617735	0.999831	0.187772	0.999965
XLOC_002098	0.0127173	0.184807	0.985769	0.999831	0.991519	0.999965
XLOC_002099	0.0528406	0.184807	0.877548	0.999831	0.799654	0.999965
XLOC_002100	0.0386469	0.184807	0.787833	0.999831	0.924429	0.999965
XLOC_002102	0.00138001	0.181361	0.205527	0.978422	0.0825878	0.999965
XLOC_002104	0.00763892	0.184807	0.267524	0.999831	0.0462254	0.999965
XLOC_002105	0.0291823	0.184807	0.565499	0.999831	0.701245	0.999965
XLOC_002106	0.792816	0.82206	0.143491	0.880517	0.104226	0.999965
XLOC_002108	0.0184247	0.184807	0.893813	0.999831	0.384641	0.999965
XLOC_002109	0.681683	0.727491	0.973049	0.999831	0.168659	0.999965
XLOC_002110	0.0464564	0.184807	0.839348	0.999831	0.523657	0.999965
XLOC_002113	0.0734438	0.188549	0.799563	0.999831	0.882231	0.999965
XLOC_002114	0.20928	0.306071	0.869569	0.999831	0.532505	0.999965
XLOC_002115	0.0026893	0.184807	0.627913	0.999831	0.397095	0.999965
XLOC_002116	0.110222	0.214634	0.705446	0.999831	0.689218	0.999965
XLOC_002120	0.257072	0.350092	0.0562008	0.613125	0.680299	0.999965
XLOC_002123	0.114531	0.218443	0.0164958	0.320759	0.686938	0.999965
XLOC_002124	0.217801	0.313751	0.00180065	0.0894596	0.225077	0.999965
XLOC_002125	0.389925	0.472413	0.00914495	0.22566	0.362123	0.999965
XLOC_002127	0.341773	0.428681	0.00462221	0.146352	0.411621	0.999965
XLOC_002128	0.0150217	0.184807	0.188124	0.962426	0.247945	0.999965
XLOC_002130	0.176483	0.275265	0.611943	0.999831	0.601928	0.999965
XLOC_002131	0.310943	0.400779	0.564159	0.999831	0.357512	0.999965
XLOC_002133	0.0526893	0.184807	0.00167354	0.0872037	0.197482	0.999965
XLOC_002134	0.688059	0.733033	0.966178	0.999831	0.657644	0.999965
XLOC_002135	0.594835	0.653924	0.825216	0.999831	0.209105	0.999965
XLOC_002137	0.712069	0.752871	0.701047	0.999831	0.757777	0.999965
XLOC_002138	0.384648	0.467806	0.328369	0.999831	0.909113	0.999965
XLOC_002139	0.416178	0.495719	0.173332	0.934072	0.356705	0.999965
XLOC_002140	0.0370027	0.184807	0.985805	0.999831	0.701613	0.999965
XLOC_002141	0.102862	0.208291	0.96616	0.999831	0.764172	0.999965
XLOC_002142	0.0950191	0.202333	0.248264	0.999831	0.795909	0.999965
XLOC_002143	0.359454	0.444778	0.617845	0.999831	0.335304	0.999965
XLOC_002144	0.363959	0.448901	0.541182	0.999831	0.963581	0.999965
XLOC_002145	0.00999126	0.184807	0.0458535	0.554329	0.316828	0.999965
XLOC_002146	0.19249	0.290148	0.408532	0.999831	0.739803	0.999965
XLOC_002147	0.0122852	0.184807	0.762515	0.999831	0.691747	0.999965
XLOC_002148	0.0782241	0.190792	0.905733	0.999831	0.641497	0.999965
XLOC_002149	0.364234	0.449182	0.919769	0.999831	0.423075	0.999965
XLOC_002150	0.161151	0.260694	0.276464	0.999831	0.68484	0.999965
XLOC_002151	0.0518627	0.184807	0.10303	0.783618	0.855074	0.999965
XLOC_002153	0.317076	0.406064	0.703099	0.999831	0.693575	0.999965
XLOC_002154	0.279747	0.371152	0.282166	0.999831	0.898628	0.999965
XLOC_002155	0.383392	0.466798	0.000561318	0.0551844	0.337248	0.999965
XLOC_002156	0.0168389	0.184807	0.538927	0.999831	0.749953	0.999965
XLOC_002158	0.290962	0.381725	0.910929	0.999831	0.526115	0.999965
XLOC_002160	0.234565	0.329462	0.523628	0.999831	0.644308	0.999965
XLOC_002161	0.0609606	0.185767	0.507546	0.999831	0.694454	0.999965
XLOC_002162	0.397616	0.479311	0.631572	0.999831	0.520889	0.999965
XLOC_002164	0.0818566	0.193445	0.74854	0.999831	0.959272	0.999965
XLOC_002165	0.244669	0.338939	0.322492	0.999831	0.181033	0.999965
XLOC_002166	0.0631692	0.185767	0.995513	0.999831	0.974032	0.999965
XLOC_002167	0.115732	0.219589	0.141077	0.875243	0.236252	0.999965
XLOC_002169	0.0464814	0.184807	0.670565	0.999831	0.939358	0.999965
XLOC_002172	0.0472498	0.184807	0.945009	0.999831	0.894114	0.999965
XLOC_002173	0.447617	0.525372	0.94922	0.999831	0.532559	0.999965
XLOC_002174	0.643181	0.695514	0.71831	0.999831	0.467067	0.999965
XLOC_002175	0.10098	0.207185	0.787644	0.999831	0.8726	0.999965
XLOC_002176	0.545676	0.610501	0.825274	0.999831	0.61259	0.999965
XLOC_002179	0.260277	0.352853	0.998702	0.999831	0.512609	0.999965
XLOC_002180	0.141543	0.242719	0.741374	0.999831	0.901773	0.999965
XLOC_002181	0.618191	0.673701	0.0457776	0.553772	0.981041	0.999965
XLOC_002183	0.0678271	0.185935	0.706911	0.999831	0.84235	0.999965
XLOC_002184	0.335449	0.42289	0.425459	0.999831	0.798815	0.999965
XLOC_002185	0.043309	0.184807	0.565483	0.999831	0.999843	0.999965
XLOC_002187	0.538839	0.604563	0.426466	0.999831	0.339473	0.999965
XLOC_002190	0.135468	0.237295	0.268079	0.999831	0.249461	0.999965
XLOC_002193	0.0935434	0.201251	0.597741	0.999831	0.985496	0.999965
XLOC_002195	0.075483	0.18932	0.775573	0.999831	0.911262	0.999965
XLOC_002196	0.00530375	0.184807	0.0367443	0.49701	0.153613	0.999965
XLOC_002197	0.068761	0.186681	0.244804	0.999831	0.484676	0.999965
XLOC_002199	0.466307	0.541325	0.434369	0.999831	0.70067	0.999965
XLOC_002200	0.014354	0.184807	0.773497	0.999831	0.964474	0.999965
XLOC_002201	0.488939	0.560836	0.783871	0.999831	0.507262	0.999965
XLOC_002202	0.0475587	0.184807	0.761443	0.999831	0.621687	0.999965
XLOC_002203	0.0652145	0.185767	0.961699	0.999831	0.334931	0.999965
XLOC_002204	0.519376	0.587372	0.952081	0.999831	0.572818	0.999965
XLOC_002205	0.0273099	0.184807	0.936737	0.999831	0.853513	0.999965
XLOC_002206	0.533743	0.599975	0.379969	0.999831	0.311637	0.999965
XLOC_002209	0.0797539	0.191634	0.0113164	0.255803	0.262201	0.999965
XLOC_002211	0.0818762	0.193445	0.739679	0.999831	0.957323	0.999965
XLOC_002212	0.346311	0.432854	0.607236	0.999831	0.954725	0.999965
XLOC_002213	0.626714	0.681032	0.116796	0.818404	0.342189	0.999965
XLOC_002214	0.0315761	0.184807	0.839489	0.999831	0.236839	0.999965
XLOC_002215	0.0582221	0.185367	0.762459	0.999831	0.0866105	0.999965
XLOC_002216	0.350122	0.436209	0.831489	0.999831	0.129003	0.999965
XLOC_002217	0.743226	0.780014	0.00365353	0.127825	0.31298	0.999965
XLOC_002219	0.080334	0.192109	0.823536	0.999831	0.85849	0.999965
XLOC_002220	0.171793	0.270607	0.958503	0.999831	0.919857	0.999965
XLOC_002222	0.167873	0.266967	0.99899	0.999831	0.712773	0.999965
XLOC_002223	0.0330904	0.184807	0.759723	0.999831	0.854737	0.999965
XLOC_002224	0.058287	0.185367	0.770043	0.999831	0.932826	0.999965
XLOC_002225	0.0541254	0.185133	0.509722	0.999831	0.898556	0.999965
XLOC_002226	0.19462	0.291773	0.820544	0.999831	0.581497	0.999965
XLOC_002229	0.0615208	0.185767	0.806137	0.999831	0.870828	0.999965
XLOC_002230	0.052655	0.184807	0.650247	0.999831	0.949178	0.999965
XLOC_002231	0.0431491	0.184807	0.572936	0.999831	0.938726	0.999965
XLOC_002232	0.0912854	0.19961	0.390426	0.999831	0.902099	0.999965
XLOC_002238	0.451493	0.52852	0.861119	0.999831	0.893576	0.999965
XLOC_002240	0.898126	0.913314	0.536811	0.999831	0.744303	0.999965
XLOC_002242	0.0525187	0.184807	0.764702	0.999831	0.997871	0.999965
XLOC_002243	0.400976	0.482391	0.982412	0.999831	0.976701	0.999965
XLOC_002244	0.0303607	0.184807	0.916638	0.999831	0.914335	0.999965
XLOC_002246	0.821936	0.847619	0.811034	0.999831	0.802281	0.999965
XLOC_002247	0.437371	0.515888	0.326186	0.999831	0.541112	0.999965
XLOC_002248	0.478647	0.551955	0.736063	0.999831	0.469686	0.999965
XLOC_002249	0.390275	0.472713	0.342228	0.999831	0.11703	0.999965
XLOC_002250	0.247055	0.340898	0.345048	0.999831	0.1354	0.999965
XLOC_002251	0.651061	0.701825	0.46875	0.999831	0.466536	0.999965
XLOC_002252	0.987239	0.988995	0.485717	0.999831	0.818317	0.999965
XLOC_002253	0.11583	0.219594	0.850248	0.999831	0.516755	0.999965
XLOC_002254	0.765696	0.799202	0.993617	0.999831	0.289093	0.999965
XLOC_002255	0.223114	0.318661	0.659154	0.999831	0.546062	0.999965
XLOC_002256	0.249657	0.343492	0.0293602	0.438622	0.580557	0.999965
XLOC_002257	0.961549	0.967537	0.146883	0.887555	0.0249744	0.999965
XLOC_002258	0.0286426	0.184807	0.43076	0.999831	0.353858	0.999965
XLOC_002259	0.232452	0.32736	0.996605	0.999831	0.921033	0.999965
XLOC_002260	0.0165293	0.184807	0.196081	0.970016	0.517197	0.999965
XLOC_002261	0.157865	0.258159	0.101052	0.781051	0.754362	0.999965
XLOC_002262	0.0623645	0.185767	0.346743	0.999831	0.868933	0.999965
XLOC_002264	0.738939	0.776245	0.616765	0.999831	0.302219	0.999965
XLOC_002265	0.0618863	0.185767	0.890743	0.999831	0.950284	0.999965
XLOC_002266	0.378508	0.462367	0.310433	0.999831	0.970469	0.999965
XLOC_002268	0.0377018	0.184807	0.25303	0.999831	0.777772	0.999965
XLOC_002270	0.0679791	0.186026	0.0159116	0.315532	0.0425521	0.999965
XLOC_002271	0.320966	0.409606	0.735046	0.999831	0.824782	0.999965
XLOC_002272	0.0896503	0.198191	0.848737	0.999831	0.557854	0.999965
XLOC_002273	0.0807237	0.192623	0.74763	0.999831	0.547909	0.999965
XLOC_002274	0.232213	0.327073	0.611033	0.999831	0.652142	0.999965
XLOC_002275	0.181864	0.280022	0.603357	0.999831	0.950716	0.999965
XLOC_002277	0.138531	0.240211	0.191232	0.964714	0.567281	0.999965
XLOC_002278	0.128218	0.230141	0.622336	0.999831	0.757053	0.999965
XLOC_002279	0.56652	0.628899	0.485448	0.999831	0.681501	0.999965
XLOC_002280	0.40774	0.488442	0.84714	0.999831	0.91831	0.999965
XLOC_002281	0.0218963	0.184807	0.0348249	0.482537	0.535725	0.999965
XLOC_002282	0.0943668	0.202028	0.866671	0.999831	0.893661	0.999965
XLOC_002283	0.0699784	0.187138	0.887851	0.999831	0.796301	0.999965
XLOC_002284	0.0133689	0.184807	0.168371	0.923768	0.647052	0.999965
XLOC_002285	0.480095	0.55327	0.957288	0.999831	0.654364	0.999965
XLOC_002286	0.206682	0.303802	0.90079	0.999831	0.00484231	0.999965
XLOC_002287	0.0284226	0.184807	0.863237	0.999831	0.621463	0.999965
XLOC_002288	0.549774	0.614051	0.713905	0.999831	0.58958	0.999965
XLOC_002289	0.366001	0.450823	0.459895	0.999831	0.694934	0.999965
XLOC_002290	0.377826	0.461837	0.08109	0.711458	0.635088	0.999965
XLOC_002291	0.0494088	0.184807	0.700534	0.999831	0.862995	0.999965
XLOC_002294	0.0482756	0.184807	0.471146	0.999831	0.985925	0.999965
XLOC_002295	0.160005	0.25985	0.375748	0.999831	0.370704	0.999965
XLOC_002296	0.121607	0.224633	0.186822	0.961464	0.766549	0.999965
XLOC_002298	0.0433531	0.184807	0.877368	0.999831	0.95159	0.999965
XLOC_002299	0.0713116	0.187555	0.944431	0.999831	0.920269	0.999965
XLOC_002300	0.0670478	0.185767	0.356841	0.999831	0.0968022	0.999965
XLOC_002304	0.0921602	0.200378	0.965833	0.999831	0.946809	0.999965
XLOC_002311	0.384069	0.467381	0.895771	0.999831	0.491165	0.999965
XLOC_002316	0.116071	0.219759	0.00184833	0.0910258	0.404997	0.999965
XLOC_002317	0.0450929	0.184807	0.618087	0.999831	0.324142	0.999965
XLOC_002318	0.441013	0.519259	0.746163	0.999831	0.768701	0.999965
XLOC_002319	0.776276	0.807963	0.845548	0.999831	0.510789	0.999965
XLOC_002320	0.0280165	0.184807	0.551802	0.999831	0.554325	0.999965
XLOC_002321	0.0451731	0.184807	0.431496	0.999831	0.549486	0.999965
XLOC_002322	0.0100542	0.184807	0.0750941	0.691472	0.308737	0.999965
XLOC_002323	0.0852973	0.19533	0.935431	0.999831	0.922317	0.999965
XLOC_002324	0.178276	0.276553	0.664202	0.999831	0.010576	0.999965
XLOC_002325	0.114927	0.218775	0.819248	0.999831	0.663494	0.999965
XLOC_002326	0.420531	0.499897	0.418881	0.999831	0.972767	0.999965
XLOC_002328	0.925223	0.936411	0.168445	0.923768	0.940813	0.999965
XLOC_002329	0.0837894	0.194517	0.421333	0.999831	0.607743	0.999965
XLOC_002330	0.505854	0.575657	0.536792	0.999831	0.591779	0.999965
XLOC_002334	0.705625	0.747845	0.393218	0.999831	0.590561	0.999965
XLOC_002337	0.0690763	0.186861	0.135933	0.865384	0.597778	0.999965
XLOC_002338	0.614067	0.670387	0.410355	0.999831	0.495968	0.999965
XLOC_002341	0.0702239	0.187264	0.129407	0.851632	0.0236837	0.999965
XLOC_002342	0.139474	0.241019	0.988431	0.999831	0.876282	0.999965
XLOC_002343	0.651613	0.702257	0.289167	0.999831	0.97605	0.999965
XLOC_002344	0.853328	0.874567	0.3674	0.999831	0.110923	0.999965
XLOC_002345	0.334237	0.422012	0.0231467	0.388167	0.265583	0.999965
XLOC_002346	0.05107	0.184807	0.23981	0.999831	0.613888	0.999965
XLOC_002347	0.247233	0.341012	0.775519	0.999831	0.15583	0.999965
XLOC_002349	0.0607391	0.185767	0.829284	0.999831	0.961366	0.999965
XLOC_002351	0.260333	0.352903	0.812836	0.999831	0.290379	0.999965
XLOC_002352	0.10264	0.208068	0.77382	0.999831	0.636871	0.999965
XLOC_002354	0.618077	0.673661	0.0104847	0.242	0.516801	0.999965
XLOC_002355	0.00656788	0.184807	0.323042	0.999831	0.299729	0.999965
XLOC_002356	0.688138	0.733075	0.393592	0.999831	0.545985	0.999965
XLOC_002357	0.670562	0.71818	0.780086	0.999831	0.530553	0.999965
XLOC_002358	0.0481822	0.184807	0.798941	0.999831	0.979207	0.999965
XLOC_002359	0.0209011	0.184807	0.755268	0.999831	0.0249189	0.999965
XLOC_002360	0.0182552	0.184807	0.369094	0.999831	0.173245	0.999965
XLOC_002361	0.0334359	0.184807	0.608143	0.999831	0.910508	0.999965
XLOC_002362	0.078495	0.190821	0.819273	0.999831	0.546482	0.999965
XLOC_002363	0.0155728	0.184807	0.53145	0.999831	0.398546	0.999965
XLOC_002364	0.187385	0.285273	0.517806	0.999831	0.389651	0.999965
XLOC_002365	0.0109859	0.184807	0.167215	0.921928	0.224868	0.999965
XLOC_002366	0.0175318	0.184807	0.747543	0.999831	0.981375	0.999965
XLOC_002370	0.0220042	0.184807	0.882835	0.999831	0.150481	0.999965
XLOC_002371	0.253121	0.34654	0.474509	0.999831	0.229646	0.999965
XLOC_002372	0.00724573	0.184807	0.413	0.999831	0.504459	0.999965
XLOC_002374	0.985049	0.987281	0.524363	0.999831	0.737723	0.999965
XLOC_002376	0.418926	0.498276	0.461546	0.999831	0.834309	0.999965
XLOC_002377	0.148557	0.249511	0.181088	0.949971	0.287966	0.999965
XLOC_002379	0.295787	0.386228	0.429408	0.999831	0.0167651	0.999965
XLOC_002382	0.603104	0.660631	0.657838	0.999831	0.480224	0.999965
XLOC_002383	0.510571	0.57985	0.35856	0.999831	0.871968	0.999965
XLOC_002384	0.0687141	0.186636	0.600182	0.999831	0.91809	0.999965
XLOC_002386	0.019601	0.184807	0.564662	0.999831	0.703027	0.999965
XLOC_002388	0.0369625	0.184807	0.502061	0.999831	0.957908	0.999965
XLOC_002389	0.0597799	0.185767	0.386307	0.999831	0.690667	0.999965
XLOC_002390	0.149468	0.250452	0.994552	0.999831	0.903416	0.999965
XLOC_002391	0.0368429	0.184807	0.510214	0.999831	0.96619	0.999965
XLOC_002392	0.16433	0.263521	0.941603	0.999831	0.984899	0.999965
XLOC_002393	0.0823993	0.193544	0.934612	0.999831	0.7116	0.999965
XLOC_002400	0.213439	0.310127	0.661383	0.999831	0.914818	0.999965
XLOC_002402	0.0388493	0.184807	0.765252	0.999831	0.87603	0.999965
XLOC_002403	0.405234	0.486091	0.948207	0.999831	0.456616	0.999965
XLOC_002404	0.441576	0.519702	0.368303	0.999831	0.972239	0.999965
XLOC_002407	0.843605	0.866311	0.141628	0.876097	0.535969	0.999965
XLOC_002408	0.559766	0.622703	0.442464	0.999831	0.630612	0.999965
XLOC_002412	0.113791	0.217756	0.631434	0.999831	0.882902	0.999965
XLOC_002414	0.159614	0.259534	0.337471	0.999831	0.697661	0.999965
XLOC_002416	0.0471091	0.184807	0.527202	0.999831	0.857035	0.999965
XLOC_002419	0.0311808	0.184807	0.0178501	0.333339	0.168653	0.999965
XLOC_002420	0.00562165	0.184807	0.0183935	0.340747	0.0239589	0.999965
XLOC_002421	0.049609	0.184807	0.630187	0.999831	0.813128	0.999965
XLOC_002422	0.0886824	0.197792	0.0984275	0.771006	0.87201	0.999965
XLOC_002423	0.19368	0.291179	0.125319	0.842104	0.285003	0.999965
XLOC_002425	0.125782	0.228014	0.573728	0.999831	0.805756	0.999965
XLOC_002426	0.312388	0.401917	0.848121	0.999831	0.812265	0.999965
XLOC_002427	0.0552821	0.18528	0.960153	0.999831	0.842888	0.999965
XLOC_002428	0.00594042	0.184807	0.484905	0.999831	0.681218	0.999965
XLOC_002429	0.107438	0.212245	0.499918	0.999831	0.631067	0.999965
XLOC_002430	0.208846	0.305556	0.128491	0.850003	0.660222	0.999965
XLOC_002433	0.258799	0.351516	0.659809	0.999831	0.642137	0.999965
XLOC_002435	0.183656	0.281537	0.399099	0.999831	0.94488	0.999965
XLOC_002437	0.0720572	0.187699	0.266917	0.999831	0.901202	0.999965
XLOC_002438	0.46836	0.542896	0.832466	0.999831	0.862274	0.999965
XLOC_002439	0.10056	0.206826	0.712245	0.999831	0.830352	0.999965
XLOC_002440	0.481318	0.554112	0.859956	0.999831	0.936744	0.999965
XLOC_002441	0.610563	0.667149	0.850186	0.999831	0.790773	0.999965
XLOC_002442	0.542248	0.607361	0.409788	0.999831	0.204528	0.999965
XLOC_002443	0.0456003	0.184807	0.798791	0.999831	0.454632	0.999965
XLOC_002444	0.645481	0.697388	0.306066	0.999831	0.224752	0.999965
XLOC_002445	0.0761131	0.18932	0.0015264	0.0838968	0.143643	0.999965
XLOC_002446	0.123333	0.226046	0.808796	0.999831	0.642222	0.999965
XLOC_002447	0.0439517	0.184807	0.697975	0.999831	0.712984	0.999965
XLOC_002448	0.0372957	0.184807	0.409926	0.999831	0.636909	0.999965
XLOC_002449	0.0628713	0.185767	0.912001	0.999831	0.792457	0.999965
XLOC_002450	0.537353	0.60326	0.339003	0.999831	0.449262	0.999965
XLOC_002451	0.018156	0.184807	0.196951	0.970858	0.0403177	0.999965
XLOC_002453	0.671699	0.719149	0.00842282	0.214818	0.680289	0.999965
XLOC_002454	0.0256946	0.184807	0.442631	0.999831	0.0823336	0.999965
XLOC_002455	0.0320608	0.184807	0.86747	0.999831	0.944675	0.999965
XLOC_002456	0.162537	0.261973	0.692924	0.999831	0.976189	0.999965
XLOC_002457	0.653199	0.70364	0.665026	0.999831	0.726806	0.999965
XLOC_002458	0.0172161	0.184807	0.857867	0.999831	0.410981	0.999965
XLOC_002459	0.0549165	0.18528	0.757174	0.999831	0.124331	0.999965
XLOC_002460	0.118944	0.222523	0.282554	0.999831	0.385836	0.999965
XLOC_002461	0.182242	0.280434	0.856768	0.999831	0.462233	0.999965
XLOC_002463	0.35267	0.438531	0.85732	0.999831	0.950657	0.999965
XLOC_002464	0.382185	0.465786	0.578377	0.999831	0.48619	0.999965
XLOC_002465	0.113643	0.217579	0.225912	0.999831	0.245832	0.999965
XLOC_002466	0.0952002	0.202533	0.663215	0.999831	0.917543	0.999965
XLOC_002467	0.0014354	0.181361	0.715952	0.999831	0.622065	0.999965
XLOC_002468	0.144849	0.245994	0.939188	0.999831	0.994115	0.999965
XLOC_002470	0.042926	0.184807	0.0483543	0.571183	0.90886	0.999965
XLOC_002471	0.0858394	0.195505	0.588129	0.999831	0.885143	0.999965
XLOC_002473	0.0682042	0.18626	0.747157	0.999831	0.388675	0.999965
XLOC_002482	0.06724	0.185767	0.452856	0.999831	0.865559	0.999965
XLOC_002485	0.130264	0.232066	0.348433	0.999831	0.310113	0.999965
XLOC_002486	0.0398662	0.184807	0.280061	0.999831	0.422172	0.999965
XLOC_002487	0.214726	0.311146	0.599053	0.999831	0.735278	0.999965
XLOC_002488	0.0843632	0.194703	0.387316	0.999831	0.95344	0.999965
XLOC_002490	0.163292	0.262497	0.282264	0.999831	0.977751	0.999965
XLOC_002492	0.512159	0.581333	0.902059	0.999831	0.853073	0.999965
XLOC_002493	0.0265695	0.184807	0.48326	0.999831	0.988058	0.999965
XLOC_002495	0.11812	0.221802	0.271213	0.999831	0.942715	0.999965
XLOC_002496	0.261967	0.354369	0.806758	0.999831	0.603663	0.999965
XLOC_002497	0.555801	0.619182	0.445051	0.999831	0.350426	0.999965
XLOC_002498	0.59864	0.65698	0.711722	0.999831	0.247195	0.999965
XLOC_002499	0.06779	0.185935	0.972571	0.999831	0.973386	0.999965
XLOC_002503	0.180738	0.278965	0.836847	0.999831	0.775686	0.999965
XLOC_002506	0.0295205	0.184807	0.806407	0.999831	0.499217	0.999965
XLOC_002508	0.227116	0.32187	0.60023	0.999831	0.191871	0.999965
XLOC_002509	0.105011	0.210192	0.959409	0.999831	0.998036	0.999965
XLOC_002511	0.340941	0.427984	0.808187	0.999831	0.737947	0.999965
XLOC_002512	0.18507	0.283051	0.400525	0.999831	0.449565	0.999965
XLOC_002513	0.104917	0.210094	0.801782	0.999831	0.972535	0.999965
XLOC_002514	0.369425	0.454271	0.520206	0.999831	0.622514	0.999965
XLOC_002515	0.415567	0.495169	0.499022	0.999831	0.672558	0.999965
XLOC_002517	0.127035	0.228902	0.633819	0.999831	0.507017	0.999965
XLOC_002520	0.349187	0.435307	0.866983	0.999831	0.64915	0.999965
XLOC_002522	0.0193508	0.184807	0.0155043	0.309903	0.520777	0.999965
XLOC_002523	0.0708644	0.187408	0.0939854	0.759665	0.815432	0.999965
XLOC_002526	0.729085	0.767804	0.893213	0.999831	0.784609	0.999965
XLOC_002527	0.0624952	0.185767	0.342105	0.999831	0.97781	0.999965
XLOC_002528	0.673557	0.72064	0.694502	0.999831	0.545259	0.999965
XLOC_002532	0.375772	0.459962	0.975675	0.999831	0.254073	0.999965
XLOC_002534	0.0530727	0.185012	0.158531	0.904728	0.900839	0.999965
XLOC_002536	0.178369	0.276628	0.0852189	0.729147	0.255553	0.999965
XLOC_002540	0.228888	0.323567	0.545039	0.999831	0.43335	0.999965
XLOC_002541	0.0611094	0.185767	0.506134	0.999831	0.769052	0.999965
XLOC_002544	0.269534	0.361395	0.777898	0.999831	0.731905	0.999965
XLOC_002545	0.944761	0.953536	0.290042	0.999831	0.83202	0.999965
XLOC_002546	0.936398	0.946278	0.570461	0.999831	0.181458	0.999965
XLOC_002548	0.0548517	0.18528	0.790598	0.999831	0.997225	0.999965
XLOC_002549	0.054214	0.185133	0.577095	0.999831	0.805303	0.999965
XLOC_002550	0.0358056	0.184807	0.972388	0.999831	0.964328	0.999965
XLOC_002551	0.144251	0.245406	0.139191	0.871921	0.210723	0.999965
XLOC_002552	0.027715	0.184807	0.0343529	0.478136	0.528365	0.999965
XLOC_002553	0.0441671	0.184807	0.0921625	0.75333	0.732462	0.999965
XLOC_002554	0.0722229	0.187758	0.396256	0.999831	0.155356	0.999965
XLOC_002555	0.129672	0.231546	0.347414	0.999831	0.565885	0.999965
XLOC_002558	0.12304	0.22577	0.327426	0.999831	0.911207	0.999965
XLOC_002560	0.0454831	0.184807	0.296395	0.999831	0.961241	0.999965
XLOC_002562	0.220203	0.3161	0.993553	0.999831	0.0271427	0.999965
XLOC_002563	0.788386	0.818243	0.515443	0.999831	0.970564	0.999965
XLOC_002564	0.440428	0.518836	0.479415	0.999831	0.795076	0.999965
XLOC_002566	0.0703735	0.187287	0.664799	0.999831	0.977846	0.999965
XLOC_002567	0.0399418	0.184807	0.687616	0.999831	0.745624	0.999965
XLOC_002568	0.123593	0.226277	0.0229367	0.386389	0.512877	0.999965
XLOC_002569	0.0333504	0.184807	0.784062	0.999831	0.861464	0.999965
XLOC_002570	0.458158	0.534336	0.307084	0.999831	0.728647	0.999965
XLOC_002571	0.0211597	0.184807	0.770973	0.999831	0.959451	0.999965
XLOC_002576	0.0268426	0.184807	0.0369569	0.497246	0.0410423	0.999965
XLOC_002577	0.507906	0.577494	0.432576	0.999831	0.461265	0.999965
XLOC_002578	0.53895	0.604614	0.913617	0.999831	0.663978	0.999965
XLOC_002579	0.809718	0.837156	0.223598	0.999831	0.642955	0.999965
XLOC_002582	0.231097	0.325946	0.154408	0.899048	0.467837	0.999965
XLOC_002583	0.125147	0.227638	0.936381	0.999831	0.894648	0.999965
XLOC_002584	0.409231	0.489786	0.0612475	0.636791	0.932076	0.999965
XLOC_002585	0.270739	0.362305	0.885853	0.999831	0.59954	0.999965
XLOC_002586	0.0589393	0.185677	0.535718	0.999831	0.598514	0.999965
XLOC_002587	0.983789	0.986177	0.506601	0.999831	0.157475	0.999965
XLOC_002588	0.0345554	0.184807	0.674644	0.999831	0.969176	0.999965
XLOC_002591	0.0532858	0.185133	0.718221	0.999831	0.828269	0.999965
XLOC_002595	0.0442153	0.184807	0.747348	0.999831	0.775154	0.999965
XLOC_002598	0.0213389	0.184807	0.646566	0.999831	0.974941	0.999965
XLOC_002599	0.0494947	0.184807	0.690454	0.999831	0.930693	0.999965
XLOC_002608	0.102014	0.207753	0.839907	0.999831	0.510809	0.999965
XLOC_002609	0.395927	0.47774	0.223068	0.999831	0.899002	0.999965
XLOC_002610	0.0538682	0.185133	0.0666985	0.659945	0.337853	0.999965
XLOC_002613	0.881472	0.898395	0.994007	0.999831	0.633385	0.999965
XLOC_002614	0.114705	0.218531	0.813322	0.999831	0.657031	0.999965
XLOC_002615	0.0670646	0.185767	0.902002	0.999831	0.975303	0.999965
XLOC_002616	0.0157986	0.184807	0.984357	0.999831	0.785115	0.999965
XLOC_002617	0.170934	0.269941	0.341701	0.999831	0.652873	0.999965
XLOC_002619	0.0408565	0.184807	0.980894	0.999831	0.855832	0.999965
XLOC_002622	0.0242553	0.184807	0.144785	0.88365	0.919867	0.999965
XLOC_002624	0.202814	0.299903	0.696643	0.999831	0.615859	0.999965
XLOC_002628	0.0975559	0.204685	0.591499	0.999831	0.796597	0.999965
XLOC_002629	0.00123757	0.181361	0.902651	0.999831	0.0385404	0.999965
XLOC_002630	0.0112099	0.184807	0.576033	0.999831	0.903876	0.999965
XLOC_002632	0.463542	0.538927	0.596609	0.999831	0.921516	0.999965
XLOC_002634	0.0874917	0.196838	0.883943	0.999831	0.906363	0.999965
XLOC_002639	0.231019	0.325935	0.513962	0.999831	0.515303	0.999965
XLOC_002640	0.059897	0.185767	0.53669	0.999831	0.113883	0.999965
XLOC_002642	0.381201	0.464801	0.925575	0.999831	0.848851	0.999965
XLOC_002643	0.0369229	0.184807	0.919318	0.999831	0.9711	0.999965
XLOC_002647	0.27212	0.363708	0.102115	0.782755	0.245759	0.999965
XLOC_002648	0.638953	0.691622	0.802239	0.999831	0.317123	0.999965
XLOC_002649	0.634587	0.687778	0.156016	0.901201	0.321416	0.999965
XLOC_002651	0.0188351	0.184807	0.556753	0.999831	0.979309	0.999965
XLOC_002664	0.210946	0.307563	0.508013	0.999831	0.00288673	0.999965
XLOC_002665	0.167815	0.266944	0.657789	0.999831	0.742296	0.999965
XLOC_002666	0.0242053	0.184807	0.879489	0.999831	0.13976	0.999965
XLOC_002667	0.0645057	0.185767	0.277295	0.999831	0.457218	0.999965
XLOC_002668	0.0959454	0.20321	0.89148	0.999831	0.834485	0.999965
XLOC_002669	0.0830514	0.194078	0.890326	0.999831	0.940971	0.999965
XLOC_002670	0.257544	0.350427	0.668986	0.999831	0.370923	0.999965
XLOC_002671	0.00484339	0.184807	0.440101	0.999831	0.393658	0.999965
XLOC_002672	0.343167	0.429965	0.111415	0.807679	0.902535	0.999965
XLOC_002673	0.0542119	0.185133	0.449185	0.999831	0.899754	0.999965
XLOC_002674	0.046436	0.184807	0.767193	0.999831	0.954974	0.999965
XLOC_002675	0.165178	0.264265	0.535297	0.999831	0.914803	0.999965
XLOC_002676	0.0464172	0.184807	0.397743	0.999831	0.912575	0.999965
XLOC_002677	0.0471933	0.184807	0.738743	0.999831	0.830431	0.999965
XLOC_002678	0.0176015	0.184807	0.327952	0.999831	0.222381	0.999965
XLOC_002679	0.0130914	0.184807	0.92872	0.999831	0.867322	0.999965
XLOC_002680	0.0821906	0.193498	0.482062	0.999831	0.452802	0.999965
XLOC_002682	0.241905	0.336291	0.744126	0.999831	0.421152	0.999965
XLOC_002683	0.792445	0.821721	0.253827	0.999831	0.318782	0.999965
XLOC_002684	0.0139861	0.184807	0.0127455	0.274102	0.126088	0.999965
XLOC_002685	0.57361	0.63476	0.849706	0.999831	0.57454	0.999965
XLOC_002686	0.0637598	0.185767	0.594302	0.999831	0.733863	0.999965
XLOC_002687	0.308426	0.398419	0.572711	0.999831	0.950668	0.999965
XLOC_002688	0.0445624	0.184807	0.413142	0.999831	0.932856	0.999965
XLOC_002689	0.506513	0.576262	0.374662	0.999831	0.0145539	0.999965
XLOC_002692	0.0432533	0.184807	0.736824	0.999831	0.953348	0.999965
XLOC_002693	0.0223731	0.184807	0.839476	0.999831	0.950865	0.999965
XLOC_002695	0.385972	0.469171	0.439394	0.999831	0.962394	0.999965
XLOC_002696	0.414328	0.494162	0.4972	0.999831	0.83505	0.999965
XLOC_002697	0.109886	0.214339	0.577749	0.999831	0.667407	0.999965
XLOC_002698	0.122939	0.22569	0.346126	0.999831	0.544706	0.999965
XLOC_002699	0.0565148	0.185351	0.589062	0.999831	0.73531	0.999965
XLOC_002700	0.577283	0.637988	0.494284	0.999831	0.297334	0.999965
XLOC_002705	0.146732	0.247953	0.831447	0.999831	0.943124	0.999965
XLOC_002706	0.0614646	0.185767	0.835484	0.999831	0.974678	0.999965
XLOC_002707	0.0988265	0.205592	0.890551	0.999831	0.908575	0.999965
XLOC_002708	0.101555	0.207528	0.238497	0.999831	0.6176	0.999965
XLOC_002709	0.107688	0.212406	0.983145	0.999831	0.713986	0.999965
XLOC_002711	0.643132	0.695514	0.565679	0.999831	0.693621	0.999965
XLOC_002712	0.0668902	0.185767	0.888671	0.999831	0.8444	0.999965
XLOC_002713	0.0189891	0.184807	0.970429	0.999831	0.73852	0.999965
XLOC_002714	0.0953432	0.202653	0.932139	0.999831	0.879572	0.999965
XLOC_002715	0.0342693	0.184807	0.757655	0.999831	0.944909	0.999965
XLOC_002716	0.0343757	0.184807	0.412957	0.999831	0.536714	0.999965
XLOC_002717	0.192589	0.290227	0.637014	0.999831	0.786046	0.999965
XLOC_002719	0.08624	0.1958	0.869141	0.999831	0.781668	0.999965
XLOC_002720	0.0376563	0.184807	0.324255	0.999831	0.983777	0.999965
XLOC_002721	0.00188445	0.184807	0.00900168	0.222717	0.368073	0.999965
XLOC_002722	0.0167953	0.184807	0.961594	0.999831	0.850957	0.999965
XLOC_002723	0.00553263	0.184807	0.594282	0.999831	0.343984	0.999965
XLOC_002724	0.62612	0.680427	0.854022	0.999831	0.790303	0.999965
XLOC_002729	0.00953947	0.184807	0.0245727	0.398069	0.587904	0.999965
XLOC_002730	0.0655643	0.185767	0.249153	0.999831	0.935926	0.999965
XLOC_002735	0.0424594	0.184807	0.68712	0.999831	0.963617	0.999965
XLOC_002736	0.0332129	0.184807	0.021639	0.370575	0.169335	0.999965
XLOC_002737	0.0613284	0.185767	0.976935	0.999831	0.91435	0.999965
XLOC_002740	0.0176725	0.184807	0.548201	0.999831	0.0114057	0.999965
XLOC_002742	0.320897	0.409575	0.447643	0.999831	0.344449	0.999965
XLOC_002743	0.0644195	0.185767	0.623829	0.999831	0.0158651	0.999965
XLOC_002744	0.271353	0.362885	0.0806255	0.711301	0.292428	0.999965
XLOC_002745	0.168076	0.267222	0.458197	0.999831	0.72789	0.999965
XLOC_002746	0.00933806	0.184807	0.0230788	0.387378	0.00120371	0.894645
XLOC_002754	0.53931	0.604799	2.31431e-05	0.0307087	0.00969602	0.999965
XLOC_002755	0.043117	0.184807	0.872826	0.999831	0.915403	0.999965
XLOC_002756	0.605121	0.662535	0.958696	0.999831	0.141921	0.999965
XLOC_002757	0.0223949	0.184807	0.674316	0.999831	0.247467	0.999965
XLOC_002759	0.0828798	0.193905	0.538988	0.999831	0.832956	0.999965
XLOC_002760	0.0819617	0.193445	0.693089	0.999831	0.650443	0.999965
XLOC_002761	0.0988043	0.205592	0.118642	0.823184	0.578365	0.999965
XLOC_002762	0.203821	0.300986	0.796348	0.999831	0.88372	0.999965
XLOC_002763	0.0102693	0.184807	0.439795	0.999831	0.940493	0.999965
XLOC_002764	0.0425245	0.184807	0.0336225	0.471146	0.263564	0.999965
XLOC_002766	0.0428135	0.184807	0.70614	0.999831	0.385564	0.999965
XLOC_002768	0.246935	0.340783	0.162147	0.910559	0.865521	0.999965
XLOC_002769	0.031279	0.184807	0.21314	0.993231	0.361545	0.999965
XLOC_002770	0.0524738	0.184807	0.435779	0.999831	0.485169	0.999965
XLOC_002771	0.146365	0.247665	0.0459145	0.554706	0.64566	0.999965
XLOC_002777	0.0530381	0.185012	0.904033	0.999831	0.937598	0.999965
XLOC_002778	0.312938	0.402457	0.0811424	0.711458	0.51109	0.999965
XLOC_002779	0.0211177	0.184807	0.698151	0.999831	0.200271	0.999965
XLOC_002782	0.85242	0.873914	0.00428926	0.140301	0.304125	0.999965
XLOC_002783	0.118903	0.222476	0.049339	0.576322	0.775173	0.999965
XLOC_002786	0.695975	0.739727	0.0251298	0.402185	0.522235	0.999965
XLOC_002787	0.0524023	0.184807	0.558179	0.999831	0.534561	0.999965
XLOC_002788	0.120175	0.223703	0.0208046	0.364345	0.566547	0.999965
XLOC_002789	0.0536378	0.185133	0.0422125	0.530325	0.7184	0.999965
XLOC_002798	0.0191374	0.184807	0.643155	0.999831	0.842071	0.999965
XLOC_002800	0.0374672	0.184807	0.994756	0.999831	0.607882	0.999965
XLOC_002805	0.963576	0.969262	0.434788	0.999831	0.267804	0.999965
XLOC_002810	0.0957572	0.202975	0.0171224	0.324976	0.732003	0.999965
XLOC_002813	0.0702562	0.187264	0.832531	0.999831	0.504842	0.999965
XLOC_002817	0.142646	0.243792	0.964528	0.999831	0.991092	0.999965
XLOC_002818	0.0147059	0.184807	0.821237	0.999831	0.6624	0.999965
XLOC_002820	0.371707	0.456369	0.522328	0.999831	0.377464	0.999965
XLOC_002821	0.025841	0.184807	0.856497	0.999831	0.0947605	0.999965
XLOC_002824	0.00853154	0.184807	0.517471	0.999831	0.433924	0.999965
XLOC_002825	0.469081	0.543445	0.627995	0.999831	0.75613	0.999965
XLOC_002826	0.31777	0.406673	0.329074	0.999831	0.436674	0.999965
XLOC_002827	0.0450911	0.184807	0.945857	0.999831	0.921665	0.999965
XLOC_002828	0.0443847	0.184807	0.680045	0.999831	0.620162	0.999965
XLOC_002829	0.0592851	0.185767	8.23965e-05	0.0382376	0.017854	0.999965
XLOC_002830	0.101009	0.207203	0.685516	0.999831	0.0239995	0.999965
XLOC_002832	0.335369	0.422843	0.685731	0.999831	0.678692	0.999965
XLOC_002833	0.0026826	0.184807	0.529825	0.999831	0.769362	0.999965
XLOC_002834	0.288664	0.379326	0.807045	0.999831	0.31273	0.999965
XLOC_002836	0.0808917	0.192732	0.0134324	0.283377	0.429481	0.999965
XLOC_002837	0.0251272	0.184807	0.903046	0.999831	0.902817	0.999965
XLOC_002840	0.17509	0.273943	0.242561	0.999831	0.29463	0.999965
XLOC_002842	0.10702	0.211867	0.874752	0.999831	0.760834	0.999965
XLOC_002843	0.00594435	0.184807	0.816798	0.999831	0.949809	0.999965
XLOC_002844	0.196525	0.293776	0.88593	0.999831	0.97471	0.999965
XLOC_002845	0.0440127	0.184807	0.116772	0.818404	0.233839	0.999965
XLOC_002846	0.184809	0.282885	0.104128	0.787996	0.889046	0.999965
XLOC_002852	0.0514638	0.184807	0.424957	0.999831	0.97136	0.999965
XLOC_002853	0.00657302	0.184807	0.0129407	0.277017	0.07353	0.999965
XLOC_002854	0.324623	0.412877	0.589906	0.999831	0.498075	0.999965
XLOC_002864	0.0397663	0.184807	0.286783	0.999831	0.879997	0.999965
XLOC_002866	0.53046	0.597254	0.924028	0.999831	0.861054	0.999965
XLOC_002869	0.417019	0.496452	0.0298579	0.441172	0.817118	0.999965
XLOC_002871	0.0116146	0.184807	0.614903	0.999831	0.987815	0.999965
XLOC_002872	0.0251696	0.184807	0.665779	0.999831	0.681562	0.999965
XLOC_002873	0.492185	0.563621	0.984695	0.999831	0.973005	0.999965
XLOC_002874	0.206679	0.303802	0.813988	0.999831	0.204472	0.999965
XLOC_002876	0.00884121	0.184807	0.668619	0.999831	0.873586	0.999965
XLOC_002878	0.13401	0.235822	0.96027	0.999831	0.96605	0.999965
XLOC_002879	0.107843	0.212608	0.543694	0.999831	0.956942	0.999965
XLOC_002880	0.0413433	0.184807	0.513491	0.999831	0.979337	0.999965
XLOC_002889	0.0107333	0.184807	0.0643774	0.651168	0.348667	0.999965
XLOC_002891	0.0916769	0.199909	0.805343	0.999831	0.0816266	0.999965
XLOC_002892	0.733968	0.77194	0.703953	0.999831	0.448229	0.999965
XLOC_002893	0.0483039	0.184807	0.342705	0.999831	0.708789	0.999965
XLOC_002898	0.0104947	0.184807	0.307284	0.999831	0.430158	0.999965
XLOC_002899	0.0557945	0.18528	0.0990263	0.771726	0.502988	0.999965
XLOC_002903	0.0664707	0.185767	0.76585	0.999831	0.496946	0.999965
XLOC_002904	0.033688	0.184807	0.707247	0.999831	0.846823	0.999965
XLOC_002906	0.0832069	0.194195	0.156336	0.901201	0.95013	0.999965
XLOC_002907	0.0893873	0.198081	0.336124	0.999831	0.86773	0.999965
XLOC_002908	0.0920403	0.200305	0.0320794	0.459874	0.658734	0.999965
XLOC_002910	0.018634	0.184807	0.956159	0.999831	0.894827	0.999965
XLOC_002911	0.0702618	0.187264	0.729296	0.999831	0.880934	0.999965
XLOC_002914	0.0362243	0.184807	0.0315907	0.455382	0.638124	0.999965
XLOC_002915	0.106348	0.211334	0.175094	0.937856	0.73163	0.999965
XLOC_002916	0.130494	0.23215	0.653586	0.999831	0.896034	0.999965
XLOC_002917	0.104369	0.209593	0.813905	0.999831	0.889176	0.999965
XLOC_002918	0.0359417	0.184807	0.973015	0.999831	0.90109	0.999965
XLOC_002919	0.00690449	0.184807	0.400664	0.999831	0.74613	0.999965
XLOC_002920	0.104169	0.209354	0.380917	0.999831	0.612516	0.999965
XLOC_002921	0.615641	0.67171	0.55729	0.999831	0.814458	0.999965
XLOC_002922	0.0746009	0.189083	0.419349	0.999831	0.960042	0.999965
XLOC_002923	0.102514	0.207972	0.595122	0.999831	0.8848	0.999965
XLOC_002924	0.333634	0.421345	0.23323	0.999831	0.646511	0.999965
XLOC_002925	0.417296	0.496719	0.807931	0.999831	0.818833	0.999965
XLOC_002926	0.695865	0.739695	0.891501	0.999831	0.536627	0.999965
XLOC_002927	0.000230427	0.149708	0.973169	0.999831	0.976231	0.999965
XLOC_002929	0.137511	0.239346	0.333249	0.999831	0.253835	0.999965
XLOC_002930	0.00384103	0.184807	0.111615	0.807679	0.728725	0.999965
XLOC_002932	0.210775	0.307368	0.000389542	0.0526248	0.0805961	0.999965
XLOC_002933	0.0599963	0.185767	0.658518	0.999831	0.300712	0.999965
XLOC_002935	0.111429	0.21584	0.179271	0.946148	0.264399	0.999965
XLOC_002937	0.0419321	0.184807	0.934895	0.999831	0.0368238	0.999965
XLOC_002938	0.0057824	0.184807	0.660263	0.999831	0.93628	0.999965
XLOC_002939	0.0372492	0.184807	0.996025	0.999831	0.967749	0.999965
XLOC_002940	0.0330118	0.184807	0.717439	0.999831	0.90698	0.999965
XLOC_002941	0.0749637	0.189212	0.973001	0.999831	0.94171	0.999965
XLOC_002945	0.881809	0.89859	0.101488	0.782092	0.895753	0.999965
XLOC_002948	0.0179907	0.184807	0.621894	0.999831	0.226788	0.999965
XLOC_002951	0.998556	0.998771	0.662615	0.999831	0.65948	0.999965
XLOC_002953	0.809577	0.837057	0.768619	0.999831	0.993896	0.999965
XLOC_002955	0.50934	0.578735	0.649183	0.999831	0.0510491	0.999965
XLOC_002956	0.403631	0.484738	0.0212097	0.366789	0.855454	0.999965
XLOC_002957	0.58485	0.644855	0.430178	0.999831	0.435309	0.999965
XLOC_002958	0.398171	0.479825	0.728808	0.999831	0.445287	0.999965
XLOC_002959	0.0560721	0.18528	0.828138	0.999831	0.916649	0.999965
XLOC_002962	0.0341946	0.184807	0.848969	0.999831	0.70126	0.999965
XLOC_002963	0.536057	0.602132	0.0605496	0.632418	0.377469	0.999965
XLOC_002966	0.043428	0.184807	0.907195	0.999831	0.610025	0.999965
XLOC_002968	0.42678	0.505933	0.733485	0.999831	0.942919	0.999965
XLOC_002971	0.0572121	0.185367	0.969724	0.999831	0.883421	0.999965
XLOC_002974	0.958401	0.965049	0.860122	0.999831	0.837078	0.999965
XLOC_002975	0.928491	0.939258	0.258136	0.999831	0.378366	0.999965
XLOC_002976	0.599813	0.657918	0.733749	0.999831	0.256679	0.999965
XLOC_002978	0.0629073	0.185767	0.698051	0.999831	0.954286	0.999965
XLOC_002979	0.4611	0.537016	0.522655	0.999831	0.812785	0.999965
XLOC_002980	0.0442595	0.184807	0.975746	0.999831	0.664519	0.999965
XLOC_002981	0.28595	0.376906	0.000508778	0.0551844	0.21377	0.999965
XLOC_002983	0.0309556	0.184807	0.930294	0.999831	0.279675	0.999965
XLOC_002984	0.469098	0.543445	0.694136	0.999831	0.330554	0.999965
XLOC_002985	0.648587	0.700052	0.281341	0.999831	0.49063	0.999965
XLOC_002986	0.402466	0.483558	0.067132	0.66174	0.0382676	0.999965
XLOC_002991	0.00758598	0.184807	0.0546045	0.605735	0.267135	0.999965
XLOC_002993	0.00767577	0.184807	0.0947004	0.761934	0.547658	0.999965
XLOC_002994	0.0747869	0.189179	0.289459	0.999831	0.111699	0.999965
XLOC_002998	0.256791	0.349889	0.655104	0.999831	0.643764	0.999965
XLOC_003008	0.0298381	0.184807	0.175791	0.939693	0.497348	0.999965
XLOC_003009	0.0991135	0.205861	0.68461	0.999831	0.93887	0.999965
XLOC_003010	0.187828	0.285647	0.470174	0.999831	0.922923	0.999965
XLOC_003011	0.0981901	0.205273	0.403874	0.999831	0.567133	0.999965
XLOC_003012	0.216464	0.312425	0.343778	0.999831	0.921043	0.999965
XLOC_003013	0.147816	0.248953	0.597507	0.999831	0.735869	0.999965
XLOC_003015	0.193143	0.290661	0.000517914	0.0551844	0.0263725	0.999965
XLOC_003017	0.115781	0.219589	0.0834345	0.722946	0.60713	0.999965
XLOC_003018	0.848534	0.870554	0.013149	0.279544	0.819945	0.999965
XLOC_003019	0.078939	0.191051	0.847769	0.999831	0.927443	0.999965
XLOC_003020	0.0024743	0.184807	0.000280577	0.0469676	0.00827498	0.999965
XLOC_003023	0.297279	0.387604	0.356738	0.999831	0.695678	0.999965
XLOC_003025	0.0304309	0.184807	0.390578	0.999831	0.650624	0.999965
XLOC_003028	0.132164	0.233745	0.0706749	0.672159	0.792377	0.999965
XLOC_003030	0.507431	0.577024	0.0546035	0.605735	0.804867	0.999965
XLOC_003032	0.0359671	0.184807	0.728703	0.999831	0.759242	0.999965
XLOC_003034	0.170456	0.269553	0.821293	0.999831	0.979618	0.999965
XLOC_003035	0.065036	0.185767	0.595081	0.999831	0.771525	0.999965
XLOC_003036	0.710736	0.751932	0.786136	0.999831	0.676836	0.999965
XLOC_003037	0.137607	0.239408	0.450991	0.999831	0.753959	0.999965
XLOC_003038	0.0449477	0.184807	0.808983	0.999831	0.671436	0.999965
XLOC_003039	0.438027	0.516465	0.232007	0.999831	0.763037	0.999965
XLOC_003040	0.0707675	0.187312	0.364118	0.999831	0.791725	0.999965
XLOC_003041	0.142193	0.243331	0.320722	0.999831	0.49436	0.999965
XLOC_003042	0.0428234	0.184807	0.0950978	0.763288	0.105481	0.999965
XLOC_003043	0.727148	0.766084	0.862611	0.999831	0.994228	0.999965
XLOC_003044	0.0604671	0.185767	0.468323	0.999831	0.478341	0.999965
XLOC_003046	0.149931	0.250889	0.525777	0.999831	0.992938	0.999965
XLOC_003047	0.0249191	0.184807	0.0822306	0.716472	0.667927	0.999965
XLOC_003049	0.157614	0.25797	0.104685	0.788514	0.696468	0.999965
XLOC_003050	0.795164	0.824081	0.396386	0.999831	0.663554	0.999965
XLOC_003051	0.0353357	0.184807	0.942411	0.999831	0.926505	0.999965
XLOC_003052	0.0501261	0.184807	0.96976	0.999831	0.727349	0.999965
XLOC_003055	0.238574	0.333379	0.548099	0.999831	0.962213	0.999965
XLOC_003056	0.701298	0.744215	0.321765	0.999831	0.687918	0.999965
XLOC_003057	0.172973	0.271839	0.311457	0.999831	0.876224	0.999965
XLOC_003058	0.0727343	0.188045	0.77087	0.999831	0.865195	0.999965
XLOC_003059	0.0588414	0.185677	0.36605	0.999831	0.0900348	0.999965
XLOC_003062	0.255221	0.348685	0.844464	0.999831	0.563633	0.999965
XLOC_003064	0.0368626	0.184807	0.906493	0.999831	0.991707	0.999965
XLOC_003065	0.0105817	0.184807	0.627387	0.999831	0.368849	0.999965
XLOC_003066	0.0391182	0.184807	0.00461968	0.146352	0.0344217	0.999965
XLOC_003067	0.183397	0.281372	0.438121	0.999831	0.699674	0.999965
XLOC_003070	0.0193889	0.184807	0.768107	0.999831	0.71678	0.999965
XLOC_003073	0.301367	0.39157	0.881594	0.999831	0.335076	0.999965
XLOC_003074	0.21594	0.312053	0.113115	0.809714	0.766608	0.999965
XLOC_003075	0.22329	0.318661	0.327892	0.999831	0.711914	0.999965
XLOC_003076	0.0318778	0.184807	0.672018	0.999831	0.994242	0.999965
XLOC_003077	0.0496597	0.184807	0.693683	0.999831	0.753927	0.999965
XLOC_003078	0.0632235	0.185767	0.281202	0.999831	0.894236	0.999965
XLOC_003079	0.0328481	0.184807	0.594986	0.999831	0.964226	0.999965
XLOC_003080	0.0520501	0.184807	0.880633	0.999831	0.93287	0.999965
XLOC_003081	0.0786647	0.190868	0.628824	0.999831	0.914166	0.999965
XLOC_003082	0.0168467	0.184807	0.371643	0.999831	0.61735	0.999965
XLOC_003083	0.00431522	0.184807	0.146192	0.886262	0.193077	0.999965
XLOC_003084	0.630583	0.684356	0.0040707	0.135264	0.307029	0.999965
XLOC_003085	0.100488	0.20682	0.298952	0.999831	0.246448	0.999965
XLOC_003086	0.271686	0.363206	0.246669	0.999831	0.722785	0.999965
XLOC_003088	0.401159	0.482518	0.331028	0.999831	0.59978	0.999965
XLOC_003089	0.342304	0.429202	0.676583	0.999831	0.726897	0.999965
XLOC_003090	0.0814515	0.193127	0.962737	0.999831	0.623752	0.999965
XLOC_003091	0.0376077	0.184807	0.47181	0.999831	0.735003	0.999965
XLOC_003093	0.0182581	0.184807	0.628149	0.999831	0.248977	0.999965
XLOC_003094	0.152664	0.253369	0.167716	0.922987	0.561671	0.999965
XLOC_003095	0.116131	0.219805	0.109771	0.804566	0.501981	0.999965
XLOC_003097	0.0957778	0.202975	0.270891	0.999831	0.943858	0.999965
XLOC_003104	0.0634338	0.185767	0.905922	0.999831	0.999048	0.999965
XLOC_003105	0.0660628	0.185767	0.971257	0.999831	0.952723	0.999965
XLOC_003106	0.081775	0.193365	0.516965	0.999831	0.992899	0.999965
XLOC_003109	0.0177735	0.184807	0.602834	0.999831	0.960088	0.999965
XLOC_003110	0.104609	0.209833	0.991833	0.999831	0.751843	0.999965
XLOC_003111	0.0920363	0.200305	0.0212205	0.366789	0.319482	0.999965
XLOC_003112	0.0771812	0.190077	0.295916	0.999831	0.941511	0.999965
XLOC_003113	0.0433671	0.184807	0.953384	0.999831	0.870335	0.999965
XLOC_003114	0.186129	0.284226	0.386678	0.999831	0.986773	0.999965
XLOC_003117	0.401579	0.482857	0.329109	0.999831	0.80503	0.999965
XLOC_003120	0.248243	0.34213	0.785383	0.999831	0.102778	0.999965
XLOC_003121	0.073579	0.188549	0.664213	0.999831	0.985116	0.999965
XLOC_003123	0.0299047	0.184807	0.244536	0.999831	0.0147372	0.999965
XLOC_003124	0.0743185	0.188993	0.42215	0.999831	0.835071	0.999965
XLOC_003125	0.124713	0.227291	0.999365	0.999832	0.743123	0.999965
XLOC_003126	0.746455	0.782725	0.0976424	0.76959	0.0540961	0.999965
XLOC_003127	0.0331779	0.184807	0.745374	0.999831	0.968974	0.999965
XLOC_003128	0.0484402	0.184807	0.704354	0.999831	0.902565	0.999965
XLOC_003133	0.00384073	0.184807	0.122717	0.834934	0.111027	0.999965
XLOC_003134	0.140807	0.242096	0.246266	0.999831	0.785573	0.999965
XLOC_003137	0.000182948	0.147798	0.529531	0.999831	0.0053195	0.999965
XLOC_003139	0.11986	0.223427	0.033918	0.474214	0.0408526	0.999965
XLOC_003140	0.104995	0.210192	0.788361	0.999831	0.947108	0.999965
XLOC_003142	0.0277349	0.184807	0.000436312	0.0535838	0.00711839	0.999965
XLOC_003146	0.0932919	0.20119	0.331573	0.999831	0.646461	0.999965
XLOC_003147	0.152862	0.253578	0.407353	0.999831	0.755207	0.999965
XLOC_003148	0.0279866	0.184807	0.288193	0.999831	0.151716	0.999965
XLOC_003149	0.0449212	0.184807	0.00347039	0.125412	0.312616	0.999965
XLOC_003150	0.0289755	0.184807	0.404432	0.999831	0.923529	0.999965
XLOC_003152	0.0185264	0.184807	0.943165	0.999831	0.929328	0.999965
XLOC_003155	0.00219942	0.184807	0.902419	0.999831	0.954524	0.999965
XLOC_003156	0.184588	0.282639	0.441645	0.999831	0.8802	0.999965
XLOC_003157	0.109985	0.214455	0.583425	0.999831	0.408446	0.999965
XLOC_003158	0.474351	0.548127	0.839751	0.999831	0.874631	0.999965
XLOC_003159	0.076074	0.18932	0.956759	0.999831	0.926565	0.999965
XLOC_003163	0.055467	0.18528	0.717371	0.999831	0.758312	0.999965
XLOC_003164	0.0929623	0.200937	0.365015	0.999831	0.626693	0.999965
XLOC_003165	0.0844966	0.194865	0.796671	0.999831	0.834531	0.999965
XLOC_003167	0.0298407	0.184807	0.945999	0.999831	0.893738	0.999965
XLOC_003168	0.215927	0.312053	0.721125	0.999831	0.846843	0.999965
XLOC_003169	0.00297877	0.184807	0.00133793	0.0784863	0.144697	0.999965
XLOC_003173	0.0185463	0.184807	0.494445	0.999831	0.223866	0.999965
XLOC_003176	0.125449	0.227737	0.716354	0.999831	0.705139	0.999965
XLOC_003181	0.0481527	0.184807	0.503343	0.999831	0.976485	0.999965
XLOC_003183	0.469444	0.543744	0.953238	0.999831	0.804761	0.999965
XLOC_003186	0.673932	0.720959	0.56853	0.999831	0.567952	0.999965
XLOC_003187	0.565102	0.627625	0.68788	0.999831	0.754868	0.999965
XLOC_003188	0.0625247	0.185767	0.948514	0.999831	0.0359485	0.999965
XLOC_003189	0.615557	0.671685	0.334861	0.999831	0.509159	0.999965
XLOC_003193	0.775186	0.807203	0.871736	0.999831	0.412722	0.999965
XLOC_003194	0.250641	0.344312	0.7787	0.999831	0.086205	0.999965
XLOC_003195	0.0265336	0.184807	0.5858	0.999831	0.699876	0.999965
XLOC_003197	0.0657662	0.185767	0.910262	0.999831	0.614038	0.999965
XLOC_003198	0.0391175	0.184807	0.979487	0.999831	0.991257	0.999965
XLOC_003199	0.414035	0.494008	0.722643	0.999831	0.226723	0.999965
XLOC_003200	0.0300249	0.184807	0.788169	0.999831	0.790639	0.999965
XLOC_003202	0.181343	0.279421	0.485892	0.999831	0.446077	0.999965
XLOC_003203	0.254365	0.347782	7.74064e-05	0.0382376	0.0459574	0.999965
XLOC_003204	0.700178	0.743259	0.118505	0.822832	0.397471	0.999965
XLOC_003205	0.776481	0.807963	0.794278	0.999831	0.219665	0.999965
XLOC_003206	0.069318	0.186975	0.875435	0.999831	0.91494	0.999965
XLOC_003211	0.1242	0.226895	0.767202	0.999831	0.908841	0.999965
XLOC_003212	0.693258	0.737641	0.000989888	0.0664011	0.0458178	0.999965
XLOC_003213	0.169739	0.268808	0.987211	0.999831	0.790557	0.999965
XLOC_003214	0.113246	0.217289	0.55785	0.999831	0.526838	0.999965
XLOC_003216	0.0130221	0.184807	0.247398	0.999831	0.0955153	0.999965
XLOC_003218	0.15339	0.254066	0.522313	0.999831	0.898532	0.999965
XLOC_003219	0.0640028	0.185767	0.914071	0.999831	0.941167	0.999965
XLOC_003220	0.822736	0.848349	0.331384	0.999831	0.223406	0.999965
XLOC_003222	0.474689	0.548315	0.437684	0.999831	0.674757	0.999965
XLOC_003223	0.842521	0.865341	0.283722	0.999831	0.179239	0.999965
XLOC_003224	0.0738741	0.188793	0.990893	0.999831	0.980846	0.999965
XLOC_003225	0.197114	0.294263	0.510164	0.999831	0.854124	0.999965
XLOC_003226	0.70944	0.750869	0.215268	0.99752	0.845868	0.999965
XLOC_003227	0.252398	0.345911	0.324397	0.999831	0.276575	0.999965
XLOC_003228	0.334873	0.422594	0.527125	0.999831	0.501079	0.999965
XLOC_003229	0.0393651	0.184807	0.93868	0.999831	0.792636	0.999965
XLOC_003232	0.127753	0.229788	0.453792	0.999831	0.325123	0.999965
XLOC_003233	0.0370883	0.184807	0.896733	0.999831	0.972772	0.999965
XLOC_003234	0.0755596	0.18932	0.955333	0.999831	0.795532	0.999965
XLOC_003237	0.291319	0.382139	0.528966	0.999831	0.384557	0.999965
XLOC_003238	0.0817873	0.193369	0.959759	0.999831	0.663775	0.999965
XLOC_003239	0.0356115	0.184807	0.955797	0.999831	0.796115	0.999965
XLOC_003240	0.545461	0.610298	0.809684	0.999831	0.79309	0.999965
XLOC_003241	0.208141	0.305126	0.530166	0.999831	0.799793	0.999965
XLOC_003242	0.0395743	0.184807	0.620953	0.999831	0.903959	0.999965
XLOC_003243	0.0441062	0.184807	0.813886	0.999831	0.86014	0.999965
XLOC_003244	0.175397	0.274216	0.87956	0.999831	0.41588	0.999965
XLOC_003245	0.0874506	0.196812	0.992589	0.999831	0.978714	0.999965
XLOC_003246	0.484171	0.556569	0.521822	0.999831	0.760404	0.999965
XLOC_003247	0.164306	0.263505	0.864232	0.999831	0.579863	0.999965
XLOC_003248	0.0962239	0.203475	0.900006	0.999831	0.344397	0.999965
XLOC_003249	0.163216	0.262497	0.639316	0.999831	0.97341	0.999965
XLOC_003250	0.0277076	0.184807	0.990097	0.999831	0.827942	0.999965
XLOC_003252	0.017562	0.184807	0.111852	0.807679	0.529001	0.999965
XLOC_003253	0.143984	0.245064	0.195369	0.970016	0.671941	0.999965
XLOC_003254	0.178016	0.276363	0.553419	0.999831	0.0439275	0.999965
XLOC_003255	0.554476	0.618114	0.847953	0.999831	0.987567	0.999965
XLOC_003256	0.0783565	0.190792	0.825655	0.999831	0.928739	0.999965
XLOC_003257	0.165219	0.264265	0.536661	0.999831	0.616731	0.999965
XLOC_003258	0.163266	0.262497	0.915554	0.999831	0.804967	0.999965
XLOC_003259	0.0588255	0.185677	0.756516	0.999831	0.961077	0.999965
XLOC_003260	0.0704506	0.187287	0.662808	0.999831	0.913186	0.999965
XLOC_003263	0.150413	0.251253	0.702327	0.999831	0.726291	0.999965
XLOC_003264	0.0455223	0.184807	0.533232	0.999831	0.94887	0.999965
XLOC_003265	0.13689	0.238786	0.666335	0.999831	0.790845	0.999965
XLOC_003266	0.0509597	0.184807	0.570013	0.999831	0.8612	0.999965
XLOC_003271	0.0574221	0.185367	0.946237	0.999831	0.435033	0.999965
XLOC_003274	0.0210956	0.184807	0.72234	0.999831	0.456673	0.999965
XLOC_003275	6.42117e-05	0.0994265	0.766894	0.999831	0.611832	0.999965
XLOC_003276	0.186616	0.284728	0.645271	0.999831	0.751086	0.999965
XLOC_003277	0.763611	0.797339	0.58087	0.999831	0.468939	0.999965
XLOC_003278	0.0272171	0.184807	0.425289	0.999831	0.995527	0.999965
XLOC_003280	0.110984	0.215395	0.487991	0.999831	0.894113	0.999965
XLOC_003283	0.307311	0.397434	0.646596	0.999831	0.964887	0.999965
XLOC_003284	0.624046	0.678768	0.605768	0.999831	0.742073	0.999965
XLOC_003287	3.48175e-05	0.0852074	0.651375	0.999831	0.00417876	0.999965
XLOC_003288	0.0298386	0.184807	0.0321251	0.459874	0.233342	0.999965
XLOC_003289	0.0317559	0.184807	0.75549	0.999831	0.0490469	0.999965
XLOC_003291	0.713089	0.753778	0.955641	0.999831	0.362202	0.999965
XLOC_003294	0.0742768	0.188968	0.933054	0.999831	0.953607	0.999965
XLOC_003295	0.0716445	0.187699	0.723091	0.999831	0.947688	0.999965
XLOC_003298	0.151718	0.25247	0.280223	0.999831	0.980137	0.999965
XLOC_003300	0.045831	0.184807	0.0669503	0.661352	0.654627	0.999965
XLOC_003302	0.123665	0.226342	0.280928	0.999831	0.836783	0.999965
XLOC_003303	0.37946	0.463286	0.492838	0.999831	0.84566	0.999965
XLOC_003304	0.00782967	0.184807	0.00140687	0.0798454	0.0457221	0.999965
XLOC_003305	0.265449	0.357621	0.000856019	0.0631178	0.307065	0.999965
XLOC_003306	0.699211	0.742317	0.000124255	0.0396978	0.0527969	0.999965
XLOC_003307	0.0602416	0.185767	0.599966	0.999831	0.975676	0.999965
XLOC_003308	0.0650513	0.185767	0.520018	0.999831	0.262933	0.999965
XLOC_003310	0.829179	0.853856	0.630495	0.999831	0.820416	0.999965
XLOC_003314	0.151105	0.251946	0.731238	0.999831	0.443451	0.999965
XLOC_003315	0.727147	0.766084	0.684528	0.999831	0.543224	0.999965
XLOC_003316	0.373129	0.457752	0.831389	0.999831	0.23348	0.999965
XLOC_003319	0.144861	0.245994	0.628245	0.999831	0.505169	0.999965
XLOC_003320	0.1656	0.264621	0.426517	0.999831	0.714338	0.999965
XLOC_003321	0.146349	0.247664	0.407896	0.999831	0.871715	0.999965
XLOC_003324	0.0385162	0.184807	0.30393	0.999831	0.640178	0.999965
XLOC_003325	0.493121	0.564483	0.887399	0.999831	0.533258	0.999965
XLOC_003326	0.0328453	0.184807	0.0253581	0.403406	0.536328	0.999965
XLOC_003327	0.0934205	0.201251	0.50099	0.999831	0.764298	0.999965
XLOC_003331	0.0777202	0.190448	0.189715	0.964328	0.956576	0.999965
XLOC_003333	0.218922	0.314751	0.0186421	0.34364	0.647276	0.999965
XLOC_003334	0.023615	0.184807	0.644483	0.999831	0.844361	0.999965
XLOC_003335	0.026228	0.184807	0.132825	0.85725	0.230427	0.999965
[truncated: 16,583 more rows]
